# Supplementary material for: Breaking epigenetic shackles: targeting ARID1A methylation and the PI3K/AKT/mTOR-PD-L1 axis to overcome immune escape in gastric cancer
Source: PeerJ. 2025 Nov 6;13:e20251. doi: 10.7717/peerj.20251 (PMC12596888; doi:10.7717/peerj.20251)
Supplement: Supplemental Information 2 [file peerj-13-20251-s002.csv]

	baseMean	log2FoldChange	lfcSE	stat	pvalue	padj	group
A1BG	18.30627185	-0.541538179	0.200686078	-2.698434219	0.00696665	0.026690766	NOT_CHANGE
A1CF	1058.439009	0.053869674	0.307890229	0.174963898	0.861108002	0.919399626	NOT_CHANGE
A2M	49143.36618	-0.167881466	0.164531323	-1.020361732	0.307556936	0.456403926	NOT_CHANGE
A2ML1	321.9673897	1.104864203	0.436365587	2.53196915	0.011342397	0.03860949	NOT_CHANGE
A3GALT2	5.457818751	-0.626520106	0.277563307	-2.257215169	0.023994633	0.068132331	NOT_CHANGE
A4GALT	1139.074216	0.353229527	0.162560593	2.172909933	0.029787097	0.080619042	NOT_CHANGE
A4GNT	356.2109895	0.50326821	0.437621564	1.150007794	0.250140661	0.392521255	NOT_CHANGE
AAAS	2644.170417	0.279990914	0.071868978	3.895852172	9.79E-05	0.001007425	NOT_CHANGE
AACS	2640.55481	0.218864015	0.112298624	1.948946547	0.051301809	0.121549099	NOT_CHANGE
AADAC	651.3359242	-0.471050567	0.329714362	-1.428662568	0.153101241	0.275862807	NOT_CHANGE
AADAT	347.1903869	-0.072749292	0.190324462	-0.382238264	0.702284643	0.808258436	NOT_CHANGE
AAGAB	2996.915838	-0.056874484	0.083525255	-0.680925594	0.495918573	0.637292129	NOT_CHANGE
AAK1	4214.957885	-0.30541114	0.079627911	-3.835478465	0.00012532	0.001206404	NOT_CHANGE
AAMDC	612.6537853	-0.264184465	0.135059827	-1.956055104	0.050458663	0.120117879	NOT_CHANGE
AAMP	6185.063165	0.24728397	0.084029761	2.942814168	0.003252436	0.015022575	NOT_CHANGE
AANAT	21.0449643	-0.294138359	0.224558957	-1.30984915	0.190246872	0.322682013	NOT_CHANGE
AAR2	3038.695621	0.305640459	0.063246572	4.832522113	1.35E-06	3.71E-05	NOT_CHANGE
AARS1	8172.283853	0.382162502	0.087400751	4.372531108	1.23E-05	0.000204487	NOT_CHANGE
AARS2	1531.54943	0.252326987	0.093688447	2.693256162	0.007075788	0.027034915	NOT_CHANGE
AASDH	588.9930559	-0.334392002	0.06843299	-4.886415185	1.03E-06	3.04E-05	NOT_CHANGE
AASDHPPT	2086.567907	-0.056716846	0.071594851	-0.792191693	0.428248911	0.575637013	NOT_CHANGE
AASS	283.8995521	-0.39889101	0.161380961	-2.471735255	0.013445905	0.044100029	NOT_CHANGE
AATK	1791.341579	-0.342855823	0.216479668	-1.583778398	0.113244157	0.221088501	NOT_CHANGE
ABAT	1312.392047	-0.198654286	0.17956795	-1.106290327	0.268600877	0.412631364	NOT_CHANGE
ABCA1	3181.805686	-0.068447682	0.133227911	-0.51376383	0.607417119	0.73328864	NOT_CHANGE
ABCA10	197.3422331	-0.479957405	0.215355607	-2.22867383	0.025835615	0.072118981	NOT_CHANGE
ABCA12	495.9196107	-0.27124933	0.324728312	-0.835311612	0.403542281	0.553108594	NOT_CHANGE
ABCA13	238.9717806	-0.781146698	0.268570177	-2.908538489	0.003631225	0.016407265	NOT_CHANGE
ABCA2	5386.001286	-0.225547723	0.131975135	-1.709016803	0.087447837	0.182190581	NOT_CHANGE
ABCA3	1482.518273	-0.239014769	0.216349895	-1.104760275	0.269263478	0.413490553	NOT_CHANGE
ABCA5	1062.61326	-0.518336362	0.136909722	-3.785971927	0.000153109	0.00141438	NOT_CHANGE
ABCA6	334.392395	-0.307737784	0.222274736	-1.384492857	0.166207594	0.292686984	NOT_CHANGE
ABCA7	1887.864937	-0.042454142	0.135595842	-0.31309324	0.754209825	0.846180187	NOT_CHANGE
ABCA8	731.7225103	-0.252500615	0.293200203	-0.861188404	0.389134286	0.539483294	NOT_CHANGE
ABCA9	263.2349582	-0.308585718	0.254767377	-1.211245027	0.22580151	0.365543167	NOT_CHANGE
ABCB1	481.2827245	0.087447835	0.178553804	0.489756217	0.624306416	0.747552008	NOT_CHANGE
ABCB10	1583.781298	-0.143124037	0.079144158	-1.808396725	0.070544777	0.154896632	NOT_CHANGE
ABCB11	18.78931025	-0.978076914	0.30072864	-3.25235706	0.001144521	0.006691981	NOT_CHANGE
ABCB4	107.3821595	-0.377158431	0.191252009	-1.972049511	0.048603955	0.116796865	NOT_CHANGE
ABCB5	22.90602148	-0.102532729	0.309564351	-0.331216203	0.740481182	0.836168671	NOT_CHANGE
ABCB6	315.2939451	-0.207054354	0.138534059	-1.494609739	0.135016323	0.251530063	NOT_CHANGE
ABCB7	1310.317941	-0.205858555	0.06886797	-2.989177052	0.0027973	0.013427878	NOT_CHANGE
ABCB9	622.8583745	0.282990217	0.133179788	2.124873605	0.033597161	0.088361265	NOT_CHANGE
ABCC1	6256.712484	-0.078754993	0.097139299	-0.810742861	0.417513354	0.566102421	NOT_CHANGE
ABCC10	2404.285064	0.090545797	0.090953529	0.99551713	0.319484817	0.468587489	NOT_CHANGE
ABCC11	47.31384106	-0.054758915	0.173111791	-0.316321117	0.751758784	0.844614105	NOT_CHANGE
ABCC12	7.968054703	-1.826484422	0.470021295	-3.885961002	0.000101926	0.001038658	DOWN
ABCC2	498.5706777	0.046172136	0.312583383	0.147711422	0.882570517	0.933965403	NOT_CHANGE
ABCC3	11976.93752	-0.405293063	0.16924736	-2.394678793	0.016634931	0.051932256	NOT_CHANGE
ABCC4	1783.147323	0.182581409	0.160197525	1.139726779	0.254400147	0.397723823	NOT_CHANGE
ABCC5	2272.323078	-0.094141128	0.114979685	-0.818763136	0.412921567	0.561875169	NOT_CHANGE
ABCC6	710.6258069	-0.035483628	0.192907137	-0.1839415	0.854059348	0.914497909	NOT_CHANGE
ABCC8	53.51736625	-1.386903271	0.307724729	-4.506960737	6.58E-06	0.000127303	NOT_CHANGE
ABCC9	1392.71796	-0.619013928	0.241905957	-2.558903204	0.010500297	0.03636151	NOT_CHANGE
ABCD1	3390.729024	0.177730028	0.128154999	1.386836475	0.165491632	0.29171499	NOT_CHANGE
ABCD2	98.96232038	-0.508019866	0.226994262	-2.238029545	0.025219128	0.070855217	NOT_CHANGE
ABCD3	4170.519632	-0.267685553	0.09409897	-2.844723522	0.004444999	0.019138472	NOT_CHANGE
ABCD4	1785.609126	0.028322713	0.065781238	0.430559136	0.666788959	0.780204688	NOT_CHANGE
ABCE1	5384.819623	0.075066896	0.094524515	0.794152668	0.42710656	0.574680527	NOT_CHANGE
ABCF2	3805.320875	0.190573551	0.070900268	2.687910147	0.007190074	0.027399642	NOT_CHANGE
ABCF3	2855.8883	0.303889722	0.066778084	4.550740333	5.35E-06	0.000108329	NOT_CHANGE
ABCG1	1680.987315	0.189142907	0.127594076	1.482380011	0.13823921	0.256224269	NOT_CHANGE
ABCG2	466.8851094	-0.142333449	0.230311174	-0.618004963	0.536572067	0.673143345	NOT_CHANGE
ABCG4	26.98631767	-0.426340077	0.176557157	-2.414742537	0.015746336	0.049864991	NOT_CHANGE
ABCG5	105.1307856	0.124548134	0.270170898	0.460997594	0.644800331	0.763789012	NOT_CHANGE
ABCG8	99.56967653	0.299500572	0.370517047	0.808331424	0.418899817	0.567309871	NOT_CHANGE
ABHD1	45.46675881	0.301764133	0.192770035	1.565409961	0.117486814	0.227073091	NOT_CHANGE
ABHD10	1846.764763	-0.118581205	0.077103984	-1.537938752	0.124063591	0.235882901	NOT_CHANGE
ABHD11	3845.249563	0.336118601	0.139381443	2.411501811	0.015886973	0.050147473	NOT_CHANGE
ABHD12	6045.310497	0.357567452	0.099078082	3.608946029	0.000307444	0.002445039	NOT_CHANGE
ABHD12B	59.5578883	1.349033115	0.313525912	4.30278029	1.69E-05	0.00026089	NOT_CHANGE
ABHD13	1706.24603	-0.149934027	0.079262059	-1.891624169	0.058541073	0.134190155	NOT_CHANGE
ABHD14A.ACY1	25.42718613	-0.110710555	0.133128889	-0.831604287	0.405632341	0.555212735	NOT_CHANGE
ABHD14B	5222.146058	0.057085616	0.102779765	0.55541688	0.578609549	0.708574715	NOT_CHANGE
ABHD15	1518.504807	0.069994696	0.086663105	0.807664297	0.419283862	0.567541671	NOT_CHANGE
ABHD17A	3397.239331	0.412678125	0.061537938	6.70607664	2.00E-11	6.71E-09	NOT_CHANGE
ABHD17B	1095.327028	-0.154793582	0.08217425	-1.88372371	0.059602358	0.136038515	NOT_CHANGE
ABHD17C	6731.866601	-0.16582264	0.122484622	-1.353824161	0.175792483	0.304837724	NOT_CHANGE
ABHD18	1188.554867	-0.082052674	0.070466766	-1.164416641	0.244255207	0.38623179	NOT_CHANGE
ABHD2	24038.53579	-0.047653699	0.148290757	-0.321353133	0.747942796	0.841803727	NOT_CHANGE
ABHD3	2776.992939	-0.439603464	0.125874727	-3.492388628	0.000478721	0.003423728	NOT_CHANGE
ABHD4	3069.045941	0.30006516	0.103489025	2.899487736	0.00373773	0.016761152	NOT_CHANGE
ABHD5	922.0255403	-0.013774843	0.089416782	-0.154052104	0.877568653	0.930705304	NOT_CHANGE
ABHD6	809.114336	0.201722617	0.096009025	2.101079727	0.035633968	0.092248415	NOT_CHANGE
ABHD8	745.8112605	0.273293766	0.13998014	1.952375285	0.050893665	0.120937611	NOT_CHANGE
ABI1	5127.307486	-0.039684042	0.056785313	-0.698843419	0.484649891	0.627934615	NOT_CHANGE
ABI2	2957.50208	-0.21059128	0.085085204	-2.475063461	0.01332125	0.043790533	NOT_CHANGE
ABI3	1187.598566	0.494700622	0.145339879	3.403750055	0.000664675	0.004378926	NOT_CHANGE
ABI3BP	2831.21779	-0.324833134	0.278696991	-1.165542304	0.243799547	0.385746881	NOT_CHANGE
ABITRAM	1362.615426	-0.168866287	0.081835937	-2.063473489	0.039067664	0.098830366	NOT_CHANGE
ABL1	8410.215612	-0.052591117	0.096133224	-0.547064947	0.584334114	0.713601711	NOT_CHANGE
ABL2	2665.420588	-0.136616249	0.077786458	-1.756298629	0.079037431	0.168820579	NOT_CHANGE
ABLIM1	14484.78969	-0.222879168	0.139267691	-1.600365214	0.109517587	0.215600966	NOT_CHANGE
ABLIM2	732.2101885	-0.027809788	0.172840828	-0.160898256	0.872173536	0.927071651	NOT_CHANGE
ABLIM3	1356.455122	0.26841442	0.191154958	1.404171896	0.160267669	0.284922277	NOT_CHANGE
ABO	2773.597247	-0.211692026	0.203494444	-1.040284058	0.298207948	0.446628407	NOT_CHANGE
ABR	9620.590663	0.029614841	0.08253454	0.358817544	0.719731587	0.820492984	NOT_CHANGE
ABRA	12.19616079	-0.938833299	0.261924983	-3.584359491	0.000337906	0.002627267	NOT_CHANGE
ABRACL	2288.63573	0.10100618	0.126613318	0.7977532	0.425013725	0.572682831	NOT_CHANGE
ABRAXAS1	432.4971737	-0.033882987	0.09465437	-0.357965377	0.720369224	0.82104449	NOT_CHANGE
ABRAXAS2	1555.966772	0.094506993	0.067280174	1.404678181	0.160116997	0.284780913	NOT_CHANGE
ABT1	2004.319003	0.34642347	0.07465493	4.640329423	3.48E-06	7.65E-05	NOT_CHANGE
ABTB1	2091.334389	-0.168261163	0.116445339	-1.444979805	0.148463558	0.270269855	NOT_CHANGE
ABTB2	1626.049206	-0.016047827	0.118724544	-0.13516857	0.892478597	0.94059841	NOT_CHANGE
ABTB3	406.7931177	0.008743889	0.27006082	0.03237748	0.974171021	0.986892082	NOT_CHANGE
ACAA1	2261.443257	0.218892249	0.084478488	2.591100473	0.009566956	0.033876884	NOT_CHANGE
ACAA2	4591.481253	-0.021495996	0.147232474	-0.146000372	0.883921095	0.934948997	NOT_CHANGE
ACACB	1970.141253	-0.404917156	0.165536008	-2.446097141	0.014441209	0.046573188	NOT_CHANGE
ACAD10	1825.188042	-0.012996812	0.069055178	-0.188209089	0.850712748	0.912438723	NOT_CHANGE
ACAD8	1077.174211	-0.058492213	0.069867151	-0.837191897	0.402484711	0.552226409	NOT_CHANGE
ACAD9	2358.865882	0.212849279	0.067406837	3.157680837	0.001590296	0.008647773	NOT_CHANGE
ACADL	30.37113649	-0.994699171	0.301911594	-3.294670328	0.000985372	0.005923703	NOT_CHANGE
ACADM	2556.221179	-0.138458028	0.10638981	-1.301421898	0.193114082	0.326355256	NOT_CHANGE
ACADS	2427.239478	0.234449831	0.140308621	1.670958137	0.094729947	0.193509215	NOT_CHANGE
ACADVL	10878.88112	0.25370973	0.081953076	3.095792659	0.001962876	0.010130134	NOT_CHANGE
ACAN	892.4926696	0.077563728	0.194686338	0.398403549	0.690332742	0.799214411	NOT_CHANGE
ACAP1	842.3054714	-0.118449188	0.172138495	-0.688104004	0.491387289	0.63356396	NOT_CHANGE
ACAP2	4656.503917	-0.326431259	0.065191946	-5.007232912	5.52E-07	1.92E-05	NOT_CHANGE
ACAP3	2758.834989	-0.004088427	0.09373947	-0.043614783	0.965211468	0.982118445	NOT_CHANGE
ACAT1	2334.109362	0.066718911	0.095594611	0.697935907	0.485217277	0.628415451	NOT_CHANGE
ACAT2	1228.896909	-0.002804454	0.125203865	-0.022399105	0.982129594	0.990450325	NOT_CHANGE
ACBD3	5718.348876	-0.211681539	0.069196587	-3.059132637	0.002219788	0.011213819	NOT_CHANGE
ACBD4	700.7308169	0.080017294	0.092700321	0.863182492	0.388037138	0.538342976	NOT_CHANGE
ACBD5	3614.929886	-0.340889385	0.107622638	-3.167450562	0.001537819	0.008419609	NOT_CHANGE
ACBD7	115.0657862	-0.225465496	0.239864384	-0.939970712	0.347232584	0.496537682	NOT_CHANGE
ACCS	631.0819432	-0.424303679	0.116744581	-3.63446145	0.000278562	0.002277578	NOT_CHANGE
ACD	1545.966683	0.375011553	0.089214343	4.203489477	2.63E-05	0.000363071	NOT_CHANGE
ACE	2903.365184	-0.215400338	0.133604155	-1.612227836	0.10691237	0.211624292	NOT_CHANGE
ACE2	983.2734627	-0.479307984	0.309865506	-1.54682588	0.121905238	0.232996771	NOT_CHANGE
ACER1	6.615676388	-0.246700425	0.306096256	-0.805957014	0.420267635	0.568536807	NOT_CHANGE
ACER2	823.9382699	0.01542217	0.226601275	0.068058617	0.945738972	0.970733023	NOT_CHANGE
ACER3	3253.09421	-0.190374321	0.088789192	-2.144115925	0.032023599	0.085188734	NOT_CHANGE
ACHE	1576.817926	0.039970626	0.265902392	0.150320673	0.880511624	0.932590843	NOT_CHANGE
ACIN1	8405.390317	-0.086280076	0.047191532	-1.8282957	0.067505185	0.149763096	NOT_CHANGE
ACKR2	135.8360245	-0.213475253	0.184190151	-1.158993855	0.24645869	0.388594848	NOT_CHANGE
ACKR3	1358.902429	0.197557816	0.146958813	1.344307371	0.178849013	0.308664635	NOT_CHANGE
ACKR4	338.0341061	0.047522988	0.225287699	0.210943555	0.832931317	0.900486051	NOT_CHANGE
ACLY	10598.04535	0.166976892	0.100148366	1.667295228	0.095455715	0.194481191	NOT_CHANGE
ACMSD	48.97450818	-0.832025656	0.298805715	-2.784503822	0.005360969	0.02188823	NOT_CHANGE
ACO1	4171.382104	-0.244041414	0.106629933	-2.288676428	0.02209816	0.064181683	NOT_CHANGE
ACO2	6812.655018	0.064934585	0.096800005	0.670811793	0.502340434	0.6431002	NOT_CHANGE
ACOD1	8.3637335	0.421129163	0.331553548	1.270169376	0.204024304	0.339545095	NOT_CHANGE
ACOT1	165.1163354	0.166149449	0.152536242	1.089245725	0.27604554	0.421549044	NOT_CHANGE
ACOT11	1732.274064	-0.060900088	0.129531723	-0.470155779	0.638243725	0.758563092	NOT_CHANGE
ACOT12	4.060999308	-0.881052141	0.309098479	-2.850393005	0.004366524	0.01888268	NOT_CHANGE
ACOT13	1308.610426	0.145882706	0.091178589	1.5999667	0.109605971	0.215748431	NOT_CHANGE
ACOT2	1166.363998	0.389882169	0.102331268	3.810000353	0.000138967	0.001312577	NOT_CHANGE
ACOT4	286.2221105	0.367025466	0.163507647	2.244699086	0.024787457	0.069948185	NOT_CHANGE
ACOT7	4186.534896	0.385078662	0.10923231	3.525318305	0.000422974	0.003111854	NOT_CHANGE
ACOT8	1541.05995	0.373077823	0.097889593	3.811210263	0.000138288	0.001307651	NOT_CHANGE
ACOT9	2027.78517	-0.003231893	0.087573447	-0.036904943	0.970560799	0.984797994	NOT_CHANGE
ACOX1	5837.631202	-0.20197898	0.095752911	-2.109376912	0.034912061	0.090761153	NOT_CHANGE
ACOX2	417.7283055	-0.011305793	0.20331946	-0.055606053	0.955655642	0.976893413	NOT_CHANGE
ACOX3	1180.47306	0.076356955	0.078723663	0.96993651	0.33207814	0.480889999	NOT_CHANGE
ACOXL	51.25551104	-0.041164789	0.224987024	-0.18296517	0.854825347	0.914624486	NOT_CHANGE
ACP1	4463.414229	-0.027822604	0.076283366	-0.364727004	0.715315199	0.817320749	NOT_CHANGE
ACP2	3825.965116	0.170748989	0.078967407	2.162271691	0.03059724	0.082366104	NOT_CHANGE
ACP3	587.3666247	0.194650701	0.228694682	0.851137855	0.394692779	0.545180043	NOT_CHANGE
ACP4	17.96335223	-0.25859322	0.203829542	-1.268673901	0.204557395	0.340057122	NOT_CHANGE
ACP5	3767.412074	0.925915631	0.151753961	6.101426438	1.05E-09	1.44E-07	NOT_CHANGE
ACP6	1616.843055	-0.073488561	0.100686309	-0.729876402	0.465465738	0.611040672	NOT_CHANGE
ACP7	23.47270981	0.477103435	0.370431805	1.287965636	0.197757926	0.331856041	NOT_CHANGE
ACR	10.84735003	-0.57721103	0.198000258	-2.915203419	0.003554568	0.016124133	NOT_CHANGE
ACRBP	330.4103558	0.187112088	0.192552131	0.971747686	0.331176087	0.479920727	NOT_CHANGE
ACRP1	11.07659909	0.959441987	0.479469394	2.001049492	0.045387057	0.111067164	NOT_CHANGE
ACRV1	31.08281338	-0.564786554	0.16221425	-3.48173206	0.000498182	0.003508752	NOT_CHANGE
ACSBG1	37.11784887	-0.653173164	0.14906095	-4.381920051	1.18E-05	0.000198867	NOT_CHANGE
ACSBG2	15.29610512	-0.189313104	0.197443454	-0.958821879	0.337648485	0.486886561	NOT_CHANGE
ACSF2	1328.485768	0.433219654	0.145342152	2.980688316	0.002876013	0.013674517	NOT_CHANGE
ACSF3	1840.389901	0.220318719	0.086471444	2.547878344	0.010838026	0.037297067	NOT_CHANGE
ACSL1	3426.207058	-0.129381127	0.133954627	-0.965857844	0.334115319	0.483159874	NOT_CHANGE
ACSL3	7022.219982	-0.267963165	0.088433509	-3.030108918	0.002444656	0.012086625	NOT_CHANGE
ACSL4	5976.550126	-0.279374214	0.104720984	-2.667795916	0.007635062	0.02871655	NOT_CHANGE
ACSL6	127.7385647	-0.055695395	0.254098775	-0.21918797	0.826503627	0.896260689	NOT_CHANGE
ACSM1	62.4183578	0.141015995	0.224214515	0.628933388	0.529392667	0.666434474	NOT_CHANGE
ACSM2A	6.458125478	-0.932422172	0.335110229	-2.782434227	0.00539528	0.021983086	NOT_CHANGE
ACSM2B	7.628192847	-0.778794009	0.362202964	-2.150159126	0.03154263	0.084217139	NOT_CHANGE
ACSM3	1146.133251	0.082363101	0.222211618	0.370651642	0.710897013	0.814131932	NOT_CHANGE
ACSM5	34.63509747	0.403649356	0.234583184	1.720708829	0.085303674	0.178676764	NOT_CHANGE
ACSM6	9.866247989	-1.098351538	0.26354714	-4.167571453	3.08E-05	0.000411056	NOT_CHANGE
ACSS1	4664.472889	-0.127038955	0.151313044	-0.839577027	0.401145584	0.550951792	NOT_CHANGE
ACSS2	5460.579101	0.270997306	0.133010038	2.037419955	0.041607976	0.103641214	NOT_CHANGE
ACSS3	327.5502844	0.47161403	0.241865094	1.949905303	0.051187407	0.12138338	NOT_CHANGE
ACTA1	45.9580744	-0.263958616	0.166952481	-1.581040386	0.113868804	0.222107613	NOT_CHANGE
ACTA2	29643.56112	-0.54224607	0.245130487	-2.212071112	0.026961752	0.07459915	NOT_CHANGE
ACTA2.AS1	313.2912971	-1.06444063	0.255080329	-4.172962438	3.01E-05	0.000403127	NOT_CHANGE
ACTB	468394.8235	-0.108446026	0.082117703	-1.320616902	0.186629134	0.318050375	NOT_CHANGE
ACTBL2	30.43470734	-0.563037639	0.291129182	-1.933978708	0.053115746	0.124809919	NOT_CHANGE
ACTC1	413.6624012	-0.333406247	0.276457494	-1.205994608	0.227819569	0.367741039	NOT_CHANGE
ACTG1	256506.9978	0.051704061	0.088064977	0.587112635	0.557128062	0.690436844	NOT_CHANGE
ACTG2	44325.64126	-0.85424226	0.37445157	-2.281315736	0.02252977	0.065039103	NOT_CHANGE
ACTL6A	3725.893581	-0.023001519	0.104633565	-0.219829256	0.826004134	0.896083227	NOT_CHANGE
ACTL6B	8.431060969	-0.256675961	0.295773551	-0.86781242	0.38549703	0.535914438	NOT_CHANGE
ACTL7B	1.912444612	-2.088166137	0.398698182	-5.2374609	1.63E-07	7.53E-06	DOWN
ACTL8	99.16578787	-0.460921633	0.414712948	-1.1114233	0.266386188	0.410331615	NOT_CHANGE
ACTL9	0.863008832	0.401241506	0.59605044	0.673167032	0.500841033	0.641591109	NOT_CHANGE
ACTN1	27512.05442	-0.125839776	0.151761904	-0.829192128	0.406995698	0.556494104	NOT_CHANGE
ACTN2	64.7115563	0.276369665	0.306316552	0.90223549	0.366931786	0.51705052	NOT_CHANGE
ACTN4	84371.95074	0.12999162	0.089974663	1.444758068	0.148525853	0.270321781	NOT_CHANGE
ACTR10	2295.913385	0.106697969	0.05421839	1.967929502	0.04907615	0.117631394	NOT_CHANGE
ACTR1A	6705.82849	0.285127057	0.060044428	4.748601411	2.05E-06	5.16E-05	NOT_CHANGE
ACTR1B	3697.600394	0.338566996	0.069830632	4.848402295	1.24E-06	3.49E-05	NOT_CHANGE
ACTR2	16683.08824	-0.183701381	0.058919237	-3.117850615	0.001821751	0.009606409	NOT_CHANGE
ACTR3	15770.17973	-0.161096265	0.055589145	-2.89798062	0.003755738	0.016804251	NOT_CHANGE
ACTR3B	458.81417	0.392526597	0.098278096	3.994039509	6.50E-05	0.000741724	NOT_CHANGE
ACTR3C	309.1159039	0.129707981	0.112656325	1.151359949	0.249584184	0.391916939	NOT_CHANGE
ACTR5	843.5922256	0.13220687	0.086473141	1.528877841	0.126294731	0.239074417	NOT_CHANGE
ACTR6	950.8840743	-0.292690254	0.08270159	-3.539112774	0.000401474	0.003004599	NOT_CHANGE
ACTR8	1078.589209	-0.055780492	0.064083234	-0.870438168	0.384060996	0.534460404	NOT_CHANGE
ACTRT1	0.641639333	-1.178864609	1.093161587	-1.078399226	0.280855632	0.427641033	NOT_CHANGE
ACTRT2	0.918702849	-1.943370587	1.079466148	-1.800307116	0.071812158	0.15694444	NOT_CHANGE
ACTRT3	110.1768092	0.022297974	0.166790583	0.13368845	0.893648939	0.94106913	NOT_CHANGE
ACVR1	2514.112098	-0.024317341	0.078260635	-0.310722508	0.756011585	0.847548282	NOT_CHANGE
ACVR1B	5074.870969	0.074815581	0.106172893	0.704658027	0.481023078	0.624731203	NOT_CHANGE
ACVR1C	279.3382322	-0.570719844	0.191234097	-2.984404215	0.002841311	0.013572883	NOT_CHANGE
ACVR2A	947.0119764	-0.486998766	0.081027882	-6.010261562	1.85E-09	2.18E-07	NOT_CHANGE
ACVR2B	914.2490549	0.046457975	0.132697642	0.350104001	0.726260648	0.825057246	NOT_CHANGE
ACVRL1	1831.000991	0.3171966	0.125567247	2.526109371	0.011533357	0.039134699	NOT_CHANGE
ACY3	1271.681407	-0.260384186	0.215069867	-1.210695808	0.22601201	0.365778548	NOT_CHANGE
ACYP1	544.2680527	-0.36762622	0.121160041	-3.03422	0.002411585	0.011948952	NOT_CHANGE
ACYP2	564.5231065	-0.087277873	0.094056282	-0.927932417	0.353442628	0.502997376	NOT_CHANGE
ADA2	4218.049037	0.267944899	0.178033674	1.505023707	0.132317982	0.247925863	NOT_CHANGE
ADAD1	3.462155704	-0.668829486	0.555741841	-1.203489528	0.228786941	0.368595122	NOT_CHANGE
ADAD2	11.13949175	0.284866984	0.289113411	0.985312247	0.324470719	0.473255443	NOT_CHANGE
ADAL	355.0263152	-0.204925291	0.106220837	-1.929238147	0.053701304	0.125816506	NOT_CHANGE
ADAM10	8431.631203	-0.220046572	0.082827969	-2.65666988	0.007891668	0.029394535	NOT_CHANGE
ADAM11	44.58028343	-0.1887084	0.181691556	-1.038619535	0.298981717	0.447330457	NOT_CHANGE
ADAM12	1452.789106	0.257853856	0.222956565	1.156520582	0.247468286	0.389626257	NOT_CHANGE
ADAM15	12624.07322	0.068643693	0.101477637	0.676441582	0.498760324	0.639693481	NOT_CHANGE
ADAM17	1425.314351	-0.253031847	0.081315746	-3.111720186	0.001860007	0.009750116	NOT_CHANGE
ADAM18	3.637476442	-1.194405124	0.608026975	-1.964394957	0.049484307	0.118343931	NOT_CHANGE
ADAM19	2705.975452	0.088506692	0.151843025	0.582882828	0.559972182	0.692942309	NOT_CHANGE
ADAM2	3.516049711	-0.343898427	0.537116108	-0.640268318	0.521998174	0.660032286	NOT_CHANGE
ADAM20	5.055645811	-0.320337902	0.216502002	-1.479607116	0.138978126	0.257332966	NOT_CHANGE
ADAM21	8.335128414	-0.192026021	0.218997613	-0.876840704	0.380573167	0.531148299	NOT_CHANGE
ADAM22	444.2250229	-0.395518254	0.186748776	-2.117916175	0.034182167	0.089532448	NOT_CHANGE
ADAM23	291.2594891	-0.590204629	0.216629337	-2.724490774	0.006440073	0.025084946	NOT_CHANGE
ADAM28	3204.038674	-0.29185493	0.217496262	-1.341884806	0.179633349	0.309519996	NOT_CHANGE
ADAM29	5.739107156	-1.452603763	0.39479955	-3.67934503	0.000233834	0.001984859	NOT_CHANGE
ADAM30	2.613329494	-0.662596056	0.537795887	-1.232058617	0.217927188	0.355709254	NOT_CHANGE
ADAM33	665.5553862	-0.446947763	0.285416372	-1.565949981	0.117360327	0.226938215	NOT_CHANGE
ADAM7	2.911190746	-1.747446086	0.61899692	-2.823028728	0.004757231	0.020115824	DOWN
ADAM8	2696.948982	0.375624595	0.179422061	2.093525141	0.036302302	0.093660525	NOT_CHANGE
ADAM9	15057.54537	-0.321730305	0.147976434	-2.174199613	0.029690147	0.080451857	NOT_CHANGE
ADAMDEC1	784.8841926	0.490646037	0.200011514	2.453088967	0.01416353	0.045899587	NOT_CHANGE
ADAMTS1	3467.775998	-0.121697912	0.192427493	-0.632435159	0.527102566	0.664544414	NOT_CHANGE
ADAMTS10	529.7257775	-0.277482559	0.174261756	-1.592331939	0.11131014	0.21827095	NOT_CHANGE
ADAMTS12	2026.217524	0.332376077	0.189902728	1.750243827	0.080076249	0.170267057	NOT_CHANGE
ADAMTS13	204.9863851	-0.138220501	0.136796884	-1.010406793	0.312300434	0.461261893	NOT_CHANGE
ADAMTS14	887.865468	0.166800409	0.183116506	0.910897727	0.362349263	0.512261512	NOT_CHANGE
ADAMTS15	443.5892509	0.451422314	0.246158687	1.833867088	0.066673726	0.148308973	NOT_CHANGE
ADAMTS16	117.2762687	0.67055743	0.241697313	2.774368581	0.005530898	0.022382239	NOT_CHANGE
ADAMTS17	328.4326124	-0.342824207	0.213078201	-1.608912621	0.107635449	0.212864226	NOT_CHANGE
ADAMTS18	67.99554721	-0.068461479	0.215999891	-0.316951451	0.751280441	0.844195169	NOT_CHANGE
ADAMTS19	12.70169449	-0.265183527	0.403478289	-0.65724361	0.511024289	0.64985208	NOT_CHANGE
ADAMTS2	4978.410831	0.565789556	0.185934765	3.042946574	0.002342739	0.011702001	NOT_CHANGE
ADAMTS20	18.61744123	-1.602942519	0.476353002	-3.365030792	0.000765351	0.004860177	DOWN
ADAMTS3	90.92050925	-0.371838821	0.17508901	-2.123713085	0.033694143	0.088529383	NOT_CHANGE
ADAMTS4	2522.79691	0.145044718	0.155542979	0.932505721	0.351075231	0.500566742	NOT_CHANGE
ADAMTS5	782.964018	-0.102229493	0.129604645	-0.788779544	0.430240867	0.577573855	NOT_CHANGE
ADAMTS6	310.0841761	-0.653450335	0.177989339	-3.671289178	0.00024133	0.002037472	NOT_CHANGE
ADAMTS7	1048.083892	0.179146733	0.139233792	1.286661309	0.198212365	0.332305136	NOT_CHANGE
ADAMTS8	433.4781296	0.038683485	0.295140453	0.131068056	0.895721471	0.94225373	NOT_CHANGE
ADAMTS9	1664.379452	-0.250194913	0.151245872	-1.654226396	0.098081522	0.1985819	NOT_CHANGE
ADAMTSL1	460.5411011	0.005056683	0.19617352	0.025776582	0.97943554	0.989539412	NOT_CHANGE
ADAMTSL3	528.4659801	-0.367005366	0.243559968	-1.5068378	0.131852238	0.247313706	NOT_CHANGE
ADAMTSL4	1442.872133	0.116767066	0.190107183	0.614217016	0.539071931	0.675001901	NOT_CHANGE
ADAMTSL4.AS1	24044.78837	-0.045301704	0.074677822	-0.606628624	0.544097399	0.678903256	NOT_CHANGE
ADAMTSL5	641.9126413	-0.003274682	0.171473695	-0.019097287	0.984763496	0.991535941	NOT_CHANGE
ADAP1	3260.40028	0.237312891	0.136143483	1.743108712	0.081314627	0.172263987	NOT_CHANGE
ADAP2	893.3431977	0.348683461	0.127683681	2.730838099	0.00631735	0.024719188	NOT_CHANGE
ADAR	25678.66323	0.09982347	0.072274321	1.381174803	0.16722522	0.293961628	NOT_CHANGE
ADARB2	60.78296725	0.103998508	0.252292909	0.412213363	0.680183044	0.790780708	NOT_CHANGE
ADAT1	1528.918072	-0.031965583	0.077918575	-0.410243429	0.681627386	0.792057257	NOT_CHANGE
ADCK1	762.7589695	0.064260661	0.084181116	0.763361944	0.445247569	0.591925621	NOT_CHANGE
ADCK2	1857.642691	0.436740883	0.09554132	4.571225142	4.85E-06	0.00010055	NOT_CHANGE
ADCK5	1210.224933	0.257703072	0.122617469	2.101683171	0.035581039	0.09212629	NOT_CHANGE
ADCY1	316.1201068	-0.116159762	0.180971559	-0.6418675	0.520959218	0.659082987	NOT_CHANGE
ADCY10	28.31328291	-0.481017252	0.224386652	-2.143698151	0.03205708	0.085263632	NOT_CHANGE
ADCY2	280.2722464	-0.826686687	0.266805183	-3.098465616	0.001945255	0.010068155	NOT_CHANGE
ADCY3	2701.044671	0.197144027	0.092801611	2.124359957	0.033640056	0.088430813	NOT_CHANGE
ADCY4	731.1485726	-0.377914136	0.133453364	-2.831806735	0.004628582	0.019712413	NOT_CHANGE
ADCY5	1820.143925	-0.336084097	0.297512372	-1.129647466	0.258624802	0.402559499	NOT_CHANGE
ADCY6	3026.362122	-0.124532927	0.099063702	-1.25709946	0.208717623	0.345110558	NOT_CHANGE
ADCY7	1181.321684	0.133103903	0.152155063	0.874791152	0.381687552	0.532156255	NOT_CHANGE
ADCY8	4.950922458	-0.934254404	0.452824619	-2.063170517	0.03909643	0.09886191	NOT_CHANGE
ADCY9	2992.467377	-0.157567827	0.119794986	-1.315312377	0.18840494	0.320451626	NOT_CHANGE
ADCYAP1	69.10213061	-0.074067025	0.311952692	-0.237430312	0.812322976	0.88676976	NOT_CHANGE
ADCYAP1R1	57.04776598	-0.646072014	0.322921761	-2.000707578	0.045423912	0.111140366	NOT_CHANGE
ADD1	12941.41628	-0.038921583	0.07354857	-0.529195647	0.596669736	0.724314498	NOT_CHANGE
ADD2	180.3257882	-0.166010533	0.269604007	-0.615756922	0.538054963	0.674158402	NOT_CHANGE
ADD3	9302.981671	-0.127126257	0.114790114	-1.107466952	0.268092093	0.412126591	NOT_CHANGE
ADGB	8.225370466	-0.617026093	0.427038009	-1.444897362	0.148486717	0.27028128	NOT_CHANGE
ADGRA2	4772.816728	0.182446576	0.16108707	1.132596028	0.257383938	0.401237412	NOT_CHANGE
ADGRA3	2129.624114	-0.092949364	0.102198043	-0.909502383	0.363085001	0.512963303	NOT_CHANGE
ADGRB1	119.9301844	-0.233852722	0.227619361	-1.027385022	0.304239201	0.453018514	NOT_CHANGE
ADGRB2	449.3818189	-0.043777685	0.205268761	-0.213270078	0.831116311	0.899191797	NOT_CHANGE
ADGRB3	57.69943099	-0.779357135	0.299396484	-2.603093813	0.009238667	0.033013799	NOT_CHANGE
ADGRD1	696.4820706	-0.022468882	0.242061383	-0.092823076	0.926044119	0.958866845	NOT_CHANGE
ADGRD2	17.53912761	-1.877392107	0.288147386	-6.515388306	7.25E-11	1.68E-08	DOWN
ADGRE1	83.18884969	0.328479411	0.208714502	1.573821689	0.115528678	0.224535463	NOT_CHANGE
ADGRE2	599.6894413	0.25337436	0.164969348	1.535887503	0.124565974	0.236655625	NOT_CHANGE
ADGRE3	55.69723583	0.65253944	0.248528841	2.625608509	0.008649424	0.03143442	NOT_CHANGE
ADGRE5	8246.840145	0.060312054	0.100778062	0.598464117	0.549530295	0.683879858	NOT_CHANGE
ADGRF1	884.8089279	-0.920366499	0.331898862	-2.773033007	0.005553649	0.022443327	NOT_CHANGE
ADGRF3	60.18794318	-0.216066796	0.131483565	-1.643298892	0.100321107	0.202121769	NOT_CHANGE
ADGRF4	270.6381006	0.437543435	0.305537713	1.432043953	0.152131243	0.274790598	NOT_CHANGE
ADGRF5	2410.417949	-0.347509849	0.126760014	-2.741478474	0.006116337	0.024153043	NOT_CHANGE
ADGRG2	177.4872427	-0.943837156	0.227850445	-4.142353795	3.44E-05	0.000450347	NOT_CHANGE
ADGRG3	188.2406831	0.742204191	0.239032075	3.105040156	0.001902532	0.009904922	NOT_CHANGE
ADGRG4	12.6030611	-0.751985197	0.436835238	-1.72143896	0.0851712	0.178469337	NOT_CHANGE
ADGRG5	786.5913803	-0.353828488	0.154180483	-2.294898037	0.021738968	0.063449251	NOT_CHANGE
ADGRG6	3352.237631	-0.457705766	0.175523534	-2.607660381	0.009116335	0.032700742	NOT_CHANGE
ADGRG7	905.0147115	-0.281759987	0.31630844	-0.890776062	0.37304932	0.523662756	NOT_CHANGE
ADGRL1	4191.426294	7.43E-05	0.138385412	0.000536847	0.999571658	0.999759007	NOT_CHANGE
ADGRL2	2433.736931	-0.572595338	0.164105907	-3.489181771	0.000484502	0.003447282	NOT_CHANGE
ADGRL3	396.7967384	-0.3366822	0.217635612	-1.546999582	0.121863346	0.232964785	NOT_CHANGE
ADGRL4	1484.110146	-0.316577173	0.134676106	-2.350655835	0.018740359	0.056971971	NOT_CHANGE
ADGRV1	145.910542	0.295856737	0.3167291	0.934100266	0.350252175	0.499704756	NOT_CHANGE
ADH6	760.8760466	-0.044866527	0.305968411	-0.146637775	0.883417936	0.934617878	NOT_CHANGE
ADHFE1	109.8925474	-0.903432564	0.223226712	-4.047152587	5.18E-05	0.000624513	NOT_CHANGE
ADI1	4511.821342	0.211850423	0.088680125	2.388927868	0.01689762	0.052578035	NOT_CHANGE
ADIG	0.71778084	-0.834683979	0.674920463	-1.236714582	0.216193063	0.353943694	NOT_CHANGE
ADIPOQ	34.93696689	2.024151191	0.511972575	3.953632067	7.70E-05	0.000837154	UP
ADIPOR1	8921.620352	0.229277171	0.065732965	3.48800896	0.000486632	0.003452903	NOT_CHANGE
ADIPOR2	4796.926948	-0.101411898	0.076475718	-1.326066631	0.184817628	0.315869051	NOT_CHANGE
ADIRF	0.024946302	0.366012057	2.902483644	0.126103056	0.899650349	0.943498399	NOT_CHANGE
ADISSP	3364.251933	0.518218708	0.119130829	4.349996656	1.36E-05	0.00022149	NOT_CHANGE
ADK	1945.954905	0.069430103	0.098092197	0.707804549	0.479066641	0.622817757	NOT_CHANGE
ADM	1177.153111	0.559166657	0.200859449	2.783870312	0.005371451	0.021919845	NOT_CHANGE
ADM2	1066.416744	0.117848791	0.183826678	0.641086443	0.521466522	0.659464219	NOT_CHANGE
ADNP	8247.393552	-0.162022681	0.073158183	-2.214689804	0.026781363	0.074171382	NOT_CHANGE
ADNP2	2125.934498	-0.059449667	0.088125277	-0.674604031	0.499927371	0.640677016	NOT_CHANGE
ADO	2310.264885	0.097804552	0.072273455	1.353256895	0.175973575	0.305033158	NOT_CHANGE
ADORA1	149.2298027	0.710392229	0.175993156	4.036476446	5.43E-05	0.000646315	NOT_CHANGE
ADORA2A	32.65931407	0.245969589	0.165424031	1.486903612	0.13704027	0.254320496	NOT_CHANGE
ADORA2A.AS1	34.46346818	-0.009338619	0.261234177	-0.035748077	0.971483235	0.985082032	NOT_CHANGE
ADORA2B	373.8781623	0.154698374	0.194779983	0.79422111	0.427066721	0.574675224	NOT_CHANGE
ADPGK	3075.446326	-0.021027189	0.063443834	-0.331429984	0.740319719	0.836047238	NOT_CHANGE
ADPRH	575.4272709	1.72E-06	0.11482534	1.50E-05	0.999988034	0.999988034	NOT_CHANGE
ADPRHL1	334.5095172	0.341244742	0.150238484	2.27135373	0.023125573	0.066299659	NOT_CHANGE
ADPRM	357.9827165	-0.171280053	0.082834623	-2.067735054	0.038664944	0.098142871	NOT_CHANGE
ADPRS	1474.504425	0.385842495	0.069894402	5.520363341	3.38E-08	2.22E-06	NOT_CHANGE
ADRA1A	24.60177433	-0.468186886	0.238669462	-1.961653917	0.04980279	0.118874739	NOT_CHANGE
ADRA1B	27.8708243	0.144204117	0.235158536	0.613220848	0.539730321	0.67547055	NOT_CHANGE
ADRA1D	114.2582658	-0.089338807	0.272030661	-0.328414475	0.7425983	0.837260101	NOT_CHANGE
ADRA2A	2993.116977	-0.035294654	0.289586037	-0.121879682	0.902994307	0.946013734	NOT_CHANGE
ADRA2C	410.7559237	0.516829125	0.296500517	1.743096879	0.081316694	0.172263987	NOT_CHANGE
ADRB1	139.9399302	-0.085913943	0.225299999	-0.381331306	0.702957427	0.808742037	NOT_CHANGE
ADRB2	153.4627487	0.115872403	0.237829722	0.48720741	0.626111354	0.748798496	NOT_CHANGE
ADRM1	8473.788671	0.474279191	0.085853303	5.524297529	3.31E-08	2.21E-06	NOT_CHANGE
ADSS1	410.4977584	-0.692029781	0.210067054	-3.294328009	0.000986573	0.005928696	NOT_CHANGE
ADSS2	3400.881553	-0.011190689	0.067109855	-0.166751794	0.86756535	0.923665367	NOT_CHANGE
ADTRP	1127.637701	0.274075671	0.290602638	0.943128642	0.345615107	0.495030174	NOT_CHANGE
AEBP1	23611.40327	0.394845977	0.197968516	1.994488743	0.046098669	0.112344891	NOT_CHANGE
AEBP2	2533.535199	-0.226540242	0.074761668	-3.030165683	0.002444196	0.012086625	NOT_CHANGE
AEN	2219.096261	0.16980117	0.102528876	1.656130222	0.09769545	0.198075793	NOT_CHANGE
AFAP1L1	663.5384812	-0.002960225	0.134443124	-0.02201842	0.982433262	0.990450325	NOT_CHANGE
AFAP1L2	1389.901533	-0.001449749	0.155345837	-0.009332395	0.992553934	0.995940751	NOT_CHANGE
AFDN	9237.395673	-0.288212069	0.095878021	-3.006028571	0.002646841	0.012870659	NOT_CHANGE
AFF1	5730.363198	-0.224613031	0.08879912	-2.529451104	0.011424109	0.038807473	NOT_CHANGE
AFF2	65.9482974	-1.022189145	0.264116566	-3.870219738	0.000108737	0.001091254	NOT_CHANGE
AFF3	428.3306054	-0.793909868	0.276933469	-2.866789165	0.004146592	0.018204363	NOT_CHANGE
AFF4	7728.727263	-0.225761633	0.092658426	-2.436493292	0.014830445	0.047569743	NOT_CHANGE
AFG1L	283.9758592	-0.138841778	0.079027444	-1.756880541	0.078938173	0.168653572	NOT_CHANGE
AFG2A	1146.252192	-0.32217776	0.109270143	-2.94845189	0.003193698	0.014828283	NOT_CHANGE
AFG2B	878.3973616	0.149189727	0.080633709	1.850215362	0.064282516	0.144333632	NOT_CHANGE
AFG3L2	3793.151641	0.020399718	0.088774193	0.229793336	0.818252363	0.890813594	NOT_CHANGE
AFM	3.456869229	-0.92907026	0.585736493	-1.586157377	0.112703614	0.220355661	NOT_CHANGE
AFMID	1465.870302	0.16748244	0.10944022	1.530355474	0.125928764	0.238697122	NOT_CHANGE
AFP	22.31617579	0.096734364	0.436768973	0.221477188	0.824720897	0.895536049	NOT_CHANGE
AFTPH	3167.004188	-0.19806948	0.062838117	-3.152059454	0.001621233	0.008774277	NOT_CHANGE
AGA	920.2507244	0.049053803	0.105821087	0.463554137	0.64296722	0.762407394	NOT_CHANGE
AGAP1	4418.379562	0.014187865	0.107889105	0.131504152	0.895376503	0.942064098	NOT_CHANGE
AGAP2	605.9317044	0.18494725	0.174434664	1.060266614	0.289023323	0.436221002	NOT_CHANGE
AGAP3	4295.420779	0.348861167	0.076396425	4.566459347	4.96E-06	0.000102332	NOT_CHANGE
AGAP5	40.69796475	-0.514138163	0.136867933	-3.756454496	0.000172338	0.001549103	NOT_CHANGE
AGBL2	116.1235614	-0.422220742	0.161544564	-2.613648719	0.008958109	0.032248789	NOT_CHANGE
AGBL3	124.9265075	-0.250484123	0.129094864	-1.940310516	0.052341964	0.123444682	NOT_CHANGE
AGBL4	21.33455481	-0.384978042	0.314248194	-1.225076384	0.220546442	0.358996237	NOT_CHANGE
AGBL5	1675.015561	0.220235648	0.091983273	2.394301052	0.016652075	0.051975641	NOT_CHANGE
AGFG1	6358.879549	-0.220766433	0.070849074	-3.116010131	0.00183316	0.009653636	NOT_CHANGE
AGFG2	2764.503752	0.344962285	0.13547444	2.546327442	0.010886302	0.037431015	NOT_CHANGE
AGGF1	2401.094985	-0.290442411	0.061430031	-4.72801994	2.27E-06	5.57E-05	NOT_CHANGE
AGK	1636.542003	0.002456568	0.077854189	0.031553445	0.97482817	0.987223189	NOT_CHANGE
AGL	2314.022676	-0.479531416	0.09286819	-5.163570171	2.42E-07	1.02E-05	NOT_CHANGE
AGMAT	1855.715929	0.312098272	0.176176743	1.771506653	0.076476487	0.164823921	NOT_CHANGE
AGO1	3607.491751	-0.16180891	0.076567073	-2.113296265	0.034575418	0.090296553	NOT_CHANGE
AGO2	7308.849007	0.020199897	0.09929056	0.203442274	0.838789361	0.904619973	NOT_CHANGE
AGO3	2205.639445	-0.434577482	0.08551257	-5.082030446	3.73E-07	1.45E-05	NOT_CHANGE
AGO4	1593.617291	-0.370085612	0.090098686	-4.107558368	4.00E-05	0.000508049	NOT_CHANGE
AGPAT2	9413.965848	0.049097968	0.134751883	0.36435831	0.715590462	0.817576914	NOT_CHANGE
AGPAT3	6498.926774	0.320339377	0.070513075	4.542978407	5.55E-06	0.00011141	NOT_CHANGE
AGPAT4	522.8757401	-0.265131282	0.148455293	-1.785933512	0.074110024	0.160980648	NOT_CHANGE
AGPAT5	2608.363658	-0.058299245	0.118839029	-0.490573223	0.623728329	0.747064703	NOT_CHANGE
AGPS	3925.757393	-0.194413826	0.069365151	-2.802759379	0.005066746	0.020992114	NOT_CHANGE
AGR2	93585.72226	-0.408820194	0.236913766	-1.725607594	0.084418032	0.177192642	NOT_CHANGE
AGR3	4067.294851	-0.572965984	0.270761526	-2.116127771	0.034333942	0.089768427	NOT_CHANGE
AGRP	11.76503425	-0.50952296	0.172941613	-2.946213767	0.0032169	0.014910906	NOT_CHANGE
AGT	3778.684119	0.137053343	0.244899878	0.559630101	0.575731769	0.706112763	NOT_CHANGE
AGTPBP1	1129.495723	-0.274901836	0.092258834	-2.979680349	0.002885493	0.013715517	NOT_CHANGE
AGTR1	148.3300931	-0.95563592	0.352762798	-2.709004248	0.006748548	0.025989295	NOT_CHANGE
AGTR2	4.555642852	-0.011084772	0.534508585	-0.020738248	0.983454458	0.990925588	NOT_CHANGE
AGTRAP	2521.998944	0.478824338	0.098602229	4.856120843	1.20E-06	3.39E-05	NOT_CHANGE
AGXT	37.88023834	0.345823932	0.309092969	1.118834679	0.263210674	0.406967325	NOT_CHANGE
AGXT2	7.015212051	-1.264420566	0.420097805	-3.00982426	0.002613989	0.012746679	NOT_CHANGE
AHCTF1	4076.355345	-0.243309057	0.081894487	-2.971006545	0.002968255	0.013988457	NOT_CHANGE
AHCY	14138.06293	0.391426041	0.101930311	3.840133882	0.000122967	0.001191636	NOT_CHANGE
AHCYL1	9737.872117	-0.129985065	0.05837278	-2.226809559	0.025960004	0.072390473	NOT_CHANGE
AHCYL2	5530.658202	-0.215934831	0.183114202	-1.179235852	0.238304274	0.379490015	NOT_CHANGE
AHDC1	3425.720772	-0.013128283	0.103308611	-0.127078305	0.898878423	0.943368603	NOT_CHANGE
AHI1	1314.854696	-0.491897002	0.093523793	-5.2595921	1.44E-07	6.99E-06	NOT_CHANGE
AHNAK	50440.65252	-0.204266572	0.141833206	-1.440188637	0.149814037	0.271720552	NOT_CHANGE
AHNAK2	7045.493081	-0.146036002	0.264756306	-0.551586492	0.581231693	0.710751588	NOT_CHANGE
AHR	12934.52974	-0.348982612	0.096764005	-3.606533367	0.000310315	0.00246176	NOT_CHANGE
AHRR	221.7522382	-0.431531032	0.190171912	-2.269162821	0.023258426	0.066573243	NOT_CHANGE
AHSA1	5430.154727	0.283017855	0.082272185	3.440018686	0.000581674	0.003940762	NOT_CHANGE
AHSG	23.45075448	1.199704948	0.45327354	2.646757072	0.008126771	0.030005022	NOT_CHANGE
AHSP	4.096296047	0.595724242	0.330441322	1.802814001	0.071417431	0.15636237	NOT_CHANGE
AICDA	31.95373751	-1.527312172	0.338983758	-4.505561508	6.62E-06	0.00012799	DOWN
AIDA	1904.603267	-0.108393166	0.070917776	-1.528434361	0.126404729	0.239248501	NOT_CHANGE
AIF1L	743.3882272	0.513645149	0.218829143	2.347242883	0.018912922	0.057287905	NOT_CHANGE
AIFM1	3284.322646	0.090262105	0.091454549	0.986961343	0.32366159	0.472462696	NOT_CHANGE
AIFM2	1841.787296	0.054187083	0.110260632	0.491445419	0.623111447	0.746650227	NOT_CHANGE
AIFM3	134.3231576	0.406209042	0.217510015	1.867541786	0.061825967	0.140035641	NOT_CHANGE
AIG1	2413.504175	0.055272361	0.116835323	0.473079202	0.636156674	0.756741878	NOT_CHANGE
AIM2	398.9592025	1.024148476	0.294062411	3.482758895	0.000496275	0.003501484	NOT_CHANGE
AIMP1	3128.965515	-0.057727335	0.068117972	-0.847461159	0.396738128	0.546731573	NOT_CHANGE
AIMP2	1583.036997	0.541315393	0.094678484	5.717406654	1.08E-08	8.88E-07	NOT_CHANGE
AIP	2604.262992	0.443910869	0.087907041	5.049776066	4.42E-07	1.64E-05	NOT_CHANGE
AIPL1	4.690628605	-0.110515113	0.358489666	-0.308279773	0.757869456	0.848917725	NOT_CHANGE
AIRE	22.31496842	-0.468375877	0.304276779	-1.539308646	0.123728964	0.235666507	NOT_CHANGE
AIRIM	1041.743579	0.032438125	0.070177466	0.462229936	0.643916438	0.763136735	NOT_CHANGE
AJUBA	1792.028081	0.329098	0.139934114	2.351806788	0.018682476	0.056817584	NOT_CHANGE
AK1	682.3870578	-0.005513725	0.12741205	-0.043274753	0.965482517	0.982118445	NOT_CHANGE
AK2	6161.423746	0.178378164	0.066122586	2.697688875	0.006982266	0.026741412	NOT_CHANGE
AK2P1	57.69871608	0.130841226	0.116278468	1.125240369	0.260487191	0.404435985	NOT_CHANGE
AK3	5356.908891	-0.231796933	0.082175235	-2.820763868	0.004790945	0.02022633	NOT_CHANGE
AK4	2298.729871	-0.299586274	0.204697744	-1.463554351	0.143315753	0.262871436	NOT_CHANGE
AK5	54.37888103	-0.247640736	0.210247463	-1.177853619	0.238854968	0.379951231	NOT_CHANGE
AK6	881.2611911	-0.24374541	0.086207674	-2.827421247	0.004692456	0.019936709	NOT_CHANGE
AK7	266.8285325	-0.338632792	0.179704632	-1.884385442	0.059512858	0.135911746	NOT_CHANGE
AK8	172.3721304	1.331369187	0.254438373	5.232580188	1.67E-07	7.71E-06	NOT_CHANGE
AK9	432.3858838	-0.421084803	0.099794673	-4.219511845	2.45E-05	0.000343835	NOT_CHANGE
AKAP1	8371.536362	-0.083209325	0.082184975	-1.012463963	0.311316269	0.460147922	NOT_CHANGE
AKAP10	1568.846026	-0.235738128	0.05896203	-3.998134562	6.38E-05	0.000733194	NOT_CHANGE
AKAP11	5139.747162	-0.321351208	0.100664107	-3.192311703	0.001411389	0.007889292	NOT_CHANGE
AKAP12	4312.936795	-0.161688446	0.241289959	-0.670100185	0.502793927	0.6434235	NOT_CHANGE
AKAP13	12329.27783	-0.337980006	0.08636829	-3.913241823	9.11E-05	0.000950367	NOT_CHANGE
AKAP14	9.849408651	-0.379778291	0.30687371	-1.237571935	0.215874826	0.353512693	NOT_CHANGE
AKAP3	68.6087912	-0.18979385	0.191312076	-0.992064136	0.32116624	0.470195784	NOT_CHANGE
AKAP4	5.251114053	-0.254960491	0.430270448	-0.592558685	0.553476536	0.687294901	NOT_CHANGE
AKAP5	263.9186729	-0.141329978	0.137341981	-1.029036987	0.303462295	0.452213336	NOT_CHANGE
AKAP6	730.6460324	-0.9218038	0.280328021	-3.288304168	0.001007929	0.006032124	NOT_CHANGE
AKAP7	550.521651	-0.234823693	0.187442595	-1.252776578	0.210287028	0.346845768	NOT_CHANGE
AKAP8	2305.164213	-0.147840204	0.054678396	-2.703813823	0.006854868	0.026329076	NOT_CHANGE
AKAP8L	1793.993157	0.157822318	0.063258899	2.494863489	0.01260056	0.042025491	NOT_CHANGE
AKAP9	8377.682023	-0.456525043	0.104449292	-4.370781601	1.24E-05	0.000205597	NOT_CHANGE
AKIP1	817.0673532	0.186568543	0.063349016	2.945089819	0.003228609	0.0149413	NOT_CHANGE
AKIRIN1	3174.84137	0.086819264	0.067003972	1.2957331	0.195067454	0.328961852	NOT_CHANGE
AKIRIN2	2880.317132	0.141090263	0.071505741	1.973131957	0.04848053	0.116552757	NOT_CHANGE
AKNA	4777.039944	-0.007468834	0.133907307	-0.05577615	0.955520135	0.976877313	NOT_CHANGE
AKNAD1	17.38248438	-0.131390616	0.258596643	-0.508090958	0.611389556	0.736501195	NOT_CHANGE
AKR1A1	6399.29558	0.256550557	0.088282184	2.906028673	0.003660479	0.016502565	NOT_CHANGE
AKR1B1	2739.202191	0.374882555	0.151737792	2.4705945	0.013488867	0.044187288	NOT_CHANGE
AKR1C2	919.0061885	-0.03180649	0.294616112	-0.107959098	0.914028137	0.952090341	NOT_CHANGE
AKR1D1	6.978414225	-0.478816393	0.342140141	-1.399474473	0.161670748	0.286716185	NOT_CHANGE
AKR1E2	166.8682742	-0.045920002	0.225083311	-0.204013359	0.83834306	0.90432141	NOT_CHANGE
AKR7A2	3586.712809	0.430088433	0.104597842	4.111828936	3.93E-05	0.000500727	NOT_CHANGE
AKR7A3	3745.626199	-0.140687307	0.236153657	-0.595744775	0.551345741	0.685180405	NOT_CHANGE
AKT1	8844.634346	0.222913997	0.067174662	3.318423777	0.00090527	0.005556929	NOT_CHANGE
AKT2	7044.333403	0.46137718	0.077771183	5.932495293	2.98E-09	3.25E-07	NOT_CHANGE
AKT3	2046.490826	-0.391486146	0.182711826	-2.142642624	0.032141806	0.085418023	NOT_CHANGE
AKTIP	1122.843152	-0.018283899	0.093397774	-0.195763757	0.844795079	0.908282365	NOT_CHANGE
ALAD	3340.747006	0.026099747	0.075311808	0.346555845	0.728925023	0.82696908	NOT_CHANGE
ALAS1	4794.184042	0.254091732	0.105727848	2.403262124	0.016249535	0.051067689	NOT_CHANGE
ALAS2	13.82438051	0.313520359	0.30725941	1.020376753	0.307549815	0.456403926	NOT_CHANGE
ALB	272.8556264	1.983967644	0.481804778	4.117783249	3.83E-05	0.000491098	UP
ALCAM	3937.265805	0.074310736	0.173648298	0.42793818	0.668696129	0.781797731	NOT_CHANGE
ALDH16A1	2875.07582	0.486707663	0.094080366	5.173318147	2.30E-07	9.79E-06	NOT_CHANGE
ALDH18A1	8173.497635	0.12077008	0.084669168	1.426376124	0.153759802	0.276764185	NOT_CHANGE
ALDH1A1	15636.5979	-0.072753418	0.253914557	-0.286527166	0.77447439	0.860413637	NOT_CHANGE
ALDH1A2	91.17934834	0.435854897	0.24813843	1.75649897	0.079003247	0.168770081	NOT_CHANGE
ALDH1A3	1354.317259	0.072820572	0.185991338	0.391526688	0.695407966	0.802946415	NOT_CHANGE
ALDH1B1	5676.13249	-0.363997922	0.175946539	-2.068798419	0.038565007	0.098044655	NOT_CHANGE
ALDH1L1	340.6676725	-0.577662737	0.322607408	-1.790605926	0.073356555	0.159582157	NOT_CHANGE
ALDH1L2	987.4909039	0.123241228	0.182881339	0.673886297	0.500383605	0.641107733	NOT_CHANGE
ALDH2	10827.2465	-0.239504495	0.131159316	-1.826057823	0.067841552	0.15036348	NOT_CHANGE
ALDH3A1	3051.456096	-0.023422753	0.296980519	-0.07886966	0.937136296	0.965547199	NOT_CHANGE
ALDH3A2	5257.02811	-0.238206901	0.108281404	-2.199887436	0.027814882	0.07648376	NOT_CHANGE
ALDH3B1	3729.720277	0.066552895	0.170346008	0.390692427	0.696024597	0.803363935	NOT_CHANGE
ALDH3B2	462.0092244	0.01333028	0.330603608	0.040321037	0.967837182	0.983378107	NOT_CHANGE
ALDH4A1	853.6067411	0.482887207	0.133843649	3.607845498	0.00030875	0.002452994	NOT_CHANGE
ALDH5A1	2315.792755	0.003959079	0.173465585	0.022823427	0.981791121	0.990450325	NOT_CHANGE
ALDH6A1	2124.822383	-0.178511666	0.102518272	-1.741266819	0.08163682	0.172782105	NOT_CHANGE
ALDH7A1	2443.986653	0.120358809	0.118699003	1.013983321	0.310590711	0.459245099	NOT_CHANGE
ALDH8A1	30.59222338	-0.67167662	0.214838279	-3.126428981	0.001769432	0.009398242	NOT_CHANGE
ALDH9A1	4331.39935	-0.058397109	0.072386249	-0.80674313	0.41981449	0.568115822	NOT_CHANGE
ALDOA	72855.48936	0.46816631	0.101292305	4.621933601	3.80E-06	8.14E-05	NOT_CHANGE
ALDOB	3302.223395	0.556540012	0.373862822	1.488620904	0.136587224	0.253639354	NOT_CHANGE
ALDOC	1125.609614	0.581516231	0.163984021	3.546176192	0.000390865	0.002940486	NOT_CHANGE
ALG1	1619.98658	0.272457656	0.083957358	3.245190935	0.001173719	0.006827786	NOT_CHANGE
ALG10	300.8122302	-0.198814678	0.102550534	-1.938699591	0.052537929	0.123778719	NOT_CHANGE
ALG10B	654.4584433	-0.345581645	0.151703171	-2.278012012	0.022725862	0.06543495	NOT_CHANGE
ALG12	1368.288039	0.229382515	0.078297681	2.929620795	0.003393759	0.015526184	NOT_CHANGE
ALG13	2080.334383	-0.176249293	0.065552895	-2.688657647	0.007173995	0.027351391	NOT_CHANGE
ALG14	698.7613204	0.071575049	0.081218593	0.881264337	0.378174764	0.528759069	NOT_CHANGE
ALG2	2355.701014	0.084150907	0.068811575	1.222917903	0.221360706	0.360101975	NOT_CHANGE
ALG5	2289.459668	-0.04434255	0.094456932	-0.469447283	0.638749958	0.758853704	NOT_CHANGE
ALG6	1095.013075	-0.209532471	0.07725388	-2.71225821	0.006682651	0.025791362	NOT_CHANGE
ALG8	2556.767253	0.150752266	0.103807682	1.4522265	0.146438637	0.267465617	NOT_CHANGE
ALG9	581.2961587	-0.200005786	0.076977484	-2.598237519	0.009370365	0.033357834	NOT_CHANGE
ALK	18.96187812	-0.259571209	0.262788278	-0.987757945	0.323271208	0.472066872	NOT_CHANGE
ALKBH1	762.2534562	0.101071911	0.061096149	1.654309046	0.098064736	0.198573028	NOT_CHANGE
ALKBH3	866.6522938	0.102143747	0.102519902	0.996330907	0.319089392	0.468211777	NOT_CHANGE
ALKBH4	619.1641487	0.42058326	0.083581357	5.032022376	4.85E-07	1.75E-05	NOT_CHANGE
ALKBH5	4722.588854	-0.121544953	0.064702192	-1.878529141	0.060308814	0.137279086	NOT_CHANGE
ALKBH7	2651.39882	0.356197041	0.111424938	3.196744361	0.00138988	0.007790087	NOT_CHANGE
ALKBH8	478.3933762	-0.286561383	0.066951735	-4.280118851	1.87E-05	0.000282111	NOT_CHANGE
ALLC	6.574332928	0.551121854	0.346704506	1.58960107	0.111924756	0.219247414	NOT_CHANGE
ALMS1	2231.828057	-0.296779095	0.094627258	-3.136296062	0.001710964	0.009136364	NOT_CHANGE
ALOX12	155.6810304	-0.712476353	0.169408498	-4.205670675	2.60E-05	0.000360804	NOT_CHANGE
ALOX12B	66.79813143	0.045917086	0.319504104	0.143713604	0.885726628	0.936289661	NOT_CHANGE
ALOX15	85.17918589	0.554194717	0.315210704	1.758172266	0.078718203	0.168273429	NOT_CHANGE
ALOX15B	186.3264251	0.698728095	0.244667615	2.855825828	0.004292505	0.018633058	NOT_CHANGE
ALOX5	1816.062262	0.182731001	0.173092554	1.055683771	0.291112714	0.438628089	NOT_CHANGE
ALOX5AP	1494.260644	0.450475757	0.177062555	2.544161621	0.010954039	0.037583199	NOT_CHANGE
ALOXE3	53.43284575	-0.179397851	0.280220585	-0.640202255	0.522041117	0.660034453	NOT_CHANGE
ALPG	677.7248651	0.00434504	0.412516271	0.010533015	0.991596025	0.995513657	NOT_CHANGE
ALPI	373.7281887	-0.958109542	0.404562331	-2.368261868	0.017871881	0.054921964	NOT_CHANGE
ALPK1	1356.37605	-0.252268749	0.096993598	-2.600880412	0.009298486	0.033183118	NOT_CHANGE
ALPK3	1430.300674	0.160997772	0.218112968	0.738139383	0.460429754	0.606573504	NOT_CHANGE
ALPL	678.6783822	0.156028734	0.194170108	0.80356722	0.421646961	0.56972576	NOT_CHANGE
ALPP	199.6381021	0.730238774	0.383695531	1.903172478	0.057018043	0.131660443	NOT_CHANGE
ALS2	1738.19954	-0.201374974	0.068111329	-2.956556216	0.003110955	0.014515675	NOT_CHANGE
ALS2CL	2083.326706	-0.221095605	0.178266193	-1.240255379	0.214880951	0.352462002	NOT_CHANGE
ALX1	9.361135239	-0.619468033	0.636370853	-0.973438727	0.330335299	0.47923315	NOT_CHANGE
ALX3	4.168314024	0.87739587	0.574837454	1.526337338	0.126925874	0.239881614	NOT_CHANGE
ALX4	11.3594649	-0.27610525	0.230587714	-1.197397922	0.231151493	0.371350151	NOT_CHANGE
ALYREF	3493.267353	0.417388463	0.095121065	4.387970899	1.14E-05	0.000194442	NOT_CHANGE
AMBN	3.59275011	-1.245969223	0.534714479	-2.330158005	0.019797802	0.059241683	NOT_CHANGE
AMBP	107.9276514	-0.514674648	0.268864195	-1.914255068	0.055587573	0.129233437	NOT_CHANGE
AMBRA1	2624.656795	0.142943395	0.071840169	1.989741903	0.046619374	0.113234648	NOT_CHANGE
AMD1	6766.038635	-0.003019282	0.082669659	-0.036522256	0.970865933	0.984910184	NOT_CHANGE
AMDHD1	56.42300839	-0.254617057	0.235714878	-1.08019086	0.280057198	0.426709401	NOT_CHANGE
AMDHD2	721.7101974	0.410087086	0.096251308	4.26058714	2.04E-05	0.000300939	NOT_CHANGE
AMELX	8.860396607	-0.483400054	0.321751427	-1.502402207	0.132993267	0.248754435	NOT_CHANGE
AMELY	0.450105773	0.658960929	0.896962873	0.734657976	0.46254782	0.608157691	NOT_CHANGE
AMER1	895.604681	0.157580688	0.11131078	1.415682186	0.156868576	0.280812819	NOT_CHANGE
AMER2	7.909778434	-1.309391442	0.365521126	-3.582259269	0.000340635	0.00264207	NOT_CHANGE
AMER3	19.2432417	-0.035915571	0.382742709	-0.093837375	0.925238342	0.958156454	NOT_CHANGE
AMFR	5641.67685	0.068034173	0.073920735	0.920366555	0.35738124	0.506984162	NOT_CHANGE
AMH	304.4225354	0.410008916	0.278830238	1.470460731	0.141437014	0.260260362	NOT_CHANGE
AMHR2	11.71459449	-0.035730425	0.280528498	-0.127368253	0.898648942	0.943368603	NOT_CHANGE
AMIGO1	665.0131548	-0.233962205	0.169703348	-1.378654036	0.168001448	0.294895589	NOT_CHANGE
AMIGO2	1503.229955	0.798520668	0.221015132	3.612968307	0.000302712	0.002419427	NOT_CHANGE
AMIGO3	4.562932179	-0.329072676	0.199026102	-1.653414666	0.0982465	0.198865624	NOT_CHANGE
AMMECR1	1857.128809	-0.182645058	0.104226157	-1.752391753	0.079706468	0.169638508	NOT_CHANGE
AMMECR1L	1690.892398	0.008887713	0.056737466	0.156646287	0.875523621	0.929706663	NOT_CHANGE
AMN	3838.436688	0.11362634	0.200771373	0.565948912	0.57142851	0.702773221	NOT_CHANGE
AMN1	217.0596869	-0.116214188	0.110247492	-1.054120925	0.291827557	0.439457	NOT_CHANGE
AMOT	2248.570517	0.003445356	0.191719353	0.017970831	0.985662124	0.991882756	NOT_CHANGE
AMOTL1	3899.237276	-0.067671716	0.19266565	-0.351239134	0.725408954	0.824265167	NOT_CHANGE
AMOTL2	3575.656483	0.210559215	0.108785052	1.93555283	0.052922492	0.124428871	NOT_CHANGE
AMPD1	47.58313889	-0.077061695	0.300467711	-0.256472468	0.797586037	0.876456646	NOT_CHANGE
AMPD2	3264.936367	0.122368447	0.075215899	1.62689602	0.103759183	0.207272369	NOT_CHANGE
AMPD3	1028.82564	0.022697452	0.126742094	0.179083766	0.857871929	0.917167871	NOT_CHANGE
AMPH	179.9923345	-0.545206165	0.199871076	-2.727789217	0.006376034	0.024902152	NOT_CHANGE
AMT	494.4885976	-0.199732705	0.165383728	-1.2076926	0.227165526	0.367083163	NOT_CHANGE
AMY1B	2.340744186	-0.146652639	0.222240625	-0.659882228	0.50932941	0.648469423	NOT_CHANGE
AMZ1	79.35829976	-0.045510639	0.161815621	-0.28124997	0.77851868	0.863169579	NOT_CHANGE
ANAPC1	2084.455985	-0.15349594	0.090462452	-1.696791715	0.089736046	0.185773226	NOT_CHANGE
ANAPC10	576.2811206	0.306632088	0.082830336	3.701929796	0.000213966	0.001847561	NOT_CHANGE
ANAPC11	3479.614242	0.403109601	0.100706018	4.00283528	6.26E-05	0.00072136	NOT_CHANGE
ANAPC13	3580.281412	-0.190699788	0.077114817	-2.472933172	0.01340092	0.043980182	NOT_CHANGE
ANAPC15	489.39586	0.353124909	0.087358796	4.042236425	5.29E-05	0.000634889	NOT_CHANGE
ANAPC16	5924.615321	-0.131229582	0.083683604	-1.568163616	0.116842953	0.226255841	NOT_CHANGE
ANAPC2	2610.890005	0.03057045	0.069992155	0.436769665	0.662278401	0.777018316	NOT_CHANGE
ANAPC4	1345.890086	-0.345911285	0.063571094	-5.44132974	5.29E-08	3.21E-06	NOT_CHANGE
ANAPC5	6296.821176	0.017222371	0.060027748	0.286906826	0.774183664	0.860269749	NOT_CHANGE
ANGEL1	2293.773959	0.125771226	0.076697231	1.639840513	0.101038332	0.203216686	NOT_CHANGE
ANGEL2	1542.324708	-0.178449467	0.064446861	-2.768939626	0.005623906	0.022662011	NOT_CHANGE
ANGPT1	339.0389262	-0.413799795	0.173488486	-2.385171507	0.017071161	0.052973873	NOT_CHANGE
ANGPT2	1044.708475	0.037853471	0.147021997	0.257468077	0.796817456	0.875892153	NOT_CHANGE
ANGPT4	16.92804905	0.025919186	0.223819094	0.115804176	0.907807741	0.948759245	NOT_CHANGE
ANGPTL1	608.483544	-0.662163621	0.337108668	-1.964243827	0.049501822	0.118368137	NOT_CHANGE
ANGPTL2	5765.555798	-0.107121884	0.18758007	-0.571072845	0.567950265	0.700068559	NOT_CHANGE
ANGPTL3	32.98385707	-1.120327461	0.250234686	-4.477106993	7.57E-06	0.000141503	NOT_CHANGE
ANGPTL4	815.4675793	-0.025680982	0.228809217	-0.112237531	0.910635072	0.950402956	NOT_CHANGE
ANGPTL6	60.44835178	0.314099708	0.191521192	1.640025863	0.10099979	0.203205433	NOT_CHANGE
ANGPTL7	59.6398805	-0.416256654	0.300817598	-1.383751007	0.166434709	0.292958028	NOT_CHANGE
ANGPTL8	18.85215189	-0.132559494	0.1721852	-0.769865784	0.441379512	0.588313753	NOT_CHANGE
ANK1	686.0147714	0.29721762	0.264417869	1.124045135	0.260993879	0.404848354	NOT_CHANGE
ANK2	1181.54094	-0.688297851	0.26448673	-2.602390866	0.009257627	0.03307417	NOT_CHANGE
ANK3	2008.111281	-0.236608659	0.113130431	-2.091467848	0.036486146	0.093978202	NOT_CHANGE
ANKAR	212.2589193	-0.592448975	0.111420749	-5.317223061	1.05E-07	5.64E-06	NOT_CHANGE
ANKDD1A	239.5909784	-0.350625482	0.12554779	-2.792765061	0.005225963	0.021468423	NOT_CHANGE
ANKEF1	1308.276568	-0.094777403	0.121138817	-0.782386726	0.433987332	0.580960214	NOT_CHANGE
ANKFN1	91.27360335	-0.778493955	0.314967116	-2.47166741	0.013448457	0.044100029	NOT_CHANGE
ANKFY1	4962.07281	-0.031307616	0.08353142	-0.374800474	0.707808862	0.812338667	NOT_CHANGE
ANKH	5249.108763	0.208041875	0.13541177	1.536364781	0.124448939	0.236503213	NOT_CHANGE
ANKHD1	580.4038906	-0.416141237	0.074488447	-5.586654766	2.31E-08	1.65E-06	NOT_CHANGE
ANKIB1	4441.291262	-0.050427311	0.097901518	-0.515082013	0.606495711	0.732476144	NOT_CHANGE
ANKK1	21.70522817	-0.518647357	0.221583352	-2.340642263	0.019250603	0.058027283	NOT_CHANGE
ANKLE1	59.92875982	-0.097546584	0.20423368	-0.477622419	0.632918972	0.754291656	NOT_CHANGE
ANKLE2	5020.982124	0.012183266	0.07466627	0.163169614	0.87038489	0.925633495	NOT_CHANGE
ANKMY1	756.9326847	-0.072618898	0.08095092	-0.897073168	0.369679875	0.520281769	NOT_CHANGE
ANKMY2	1687.553254	-0.141728163	0.10029989	-1.413044054	0.157642771	0.281789094	NOT_CHANGE
ANKRA2	815.2913763	-0.219317902	0.069747961	-3.144434608	0.001664081	0.00894269	NOT_CHANGE
ANKRD1	29.4968943	-0.058414947	0.318164701	-0.183599711	0.85432749	0.914497909	NOT_CHANGE
ANKRD10	5399.539121	-0.328699444	0.103471527	-3.176713954	0.001489539	0.008208615	NOT_CHANGE
ANKRD11	11934.69718	-0.110403183	0.063207338	-1.746682996	0.080692342	0.171349475	NOT_CHANGE
ANKRD12	4912.694816	-0.379614137	0.088714747	-4.279042084	1.88E-05	0.000282945	NOT_CHANGE
ANKRD13A	3542.580523	-0.162572429	0.079159977	-2.053720009	0.040002799	0.10069258	NOT_CHANGE
ANKRD13C	1626.421428	-0.270191233	0.061134469	-4.419621793	9.89E-06	0.000172802	NOT_CHANGE
ANKRD13D	2213.638342	-0.032350887	0.086916136	-0.372208063	0.709737943	0.813269968	NOT_CHANGE
ANKRD16	525.6449061	0.256621547	0.093334723	2.749475641	0.00596907	0.023711871	NOT_CHANGE
ANKRD17	8998.283583	-0.249137105	0.068946493	-3.613484805	0.000302109	0.002417922	NOT_CHANGE
ANKRD18A	192.9590982	-0.404264963	0.271313642	-1.490028147	0.136216835	0.253010246	NOT_CHANGE
ANKRD2	11.57555634	0.036662361	0.274926783	0.13335318	0.893914072	0.94106913	NOT_CHANGE
ANKRD22	1820.81524	0.224096312	0.17752468	1.262338919	0.206826858	0.342869542	NOT_CHANGE
ANKRD23	44.37830489	-0.399527826	0.119902633	-3.332102205	0.000861926	0.00534524	NOT_CHANGE
ANKRD24	98.54780174	0.046037532	0.161556751	0.284961982	0.775673268	0.861267399	NOT_CHANGE
ANKRD26	944.5360369	-0.261394747	0.106211539	-2.461076736	0.013852074	0.045127767	NOT_CHANGE
ANKRD27	2958.017546	0.013146423	0.087996195	0.149397634	0.881239879	0.933129186	NOT_CHANGE
ANKRD29	545.5363429	-0.494349175	0.232064981	-2.130218757	0.033153557	0.087467913	NOT_CHANGE
ANKRD30A	4.218443175	-1.146066081	0.390028718	-2.938414602	0.003298955	0.015202353	NOT_CHANGE
ANKRD30B	10.0757376	-0.742509882	0.395552549	-1.87714599	0.060498088	0.137514395	NOT_CHANGE
ANKRD30BL	9.290341448	-0.430012429	0.265253351	-1.621138531	0.104987932	0.208866882	NOT_CHANGE
ANKRD30BP1	1.354542913	-1.520467277	0.772960579	-1.967069626	0.049175184	0.117798224	NOT_CHANGE
ANKRD31	27.13728609	-0.276229355	0.204883957	-1.348223449	0.177586525	0.307203	NOT_CHANGE
ANKRD33	14.2642884	0.932506942	0.394829715	2.361795241	0.018186684	0.055701287	NOT_CHANGE
ANKRD33B	334.9007858	-0.141210023	0.210809959	-0.669845123	0.502956525	0.643503174	NOT_CHANGE
ANKRD36	488.733657	-0.634418519	0.124808099	-5.083151856	3.71E-07	1.45E-05	NOT_CHANGE
ANKRD36C	700.9529731	-0.909078527	0.165229696	-5.501907657	3.76E-08	2.44E-06	NOT_CHANGE
ANKRD37	234.6028603	-0.012111234	0.171445058	-0.070642068	0.943682628	0.969638426	NOT_CHANGE
ANKRD40	3350.219386	-0.160089991	0.064619155	-2.477438611	0.013232917	0.043580697	NOT_CHANGE
ANKRD40CL	457.4569874	-0.55519202	0.258209154	-2.150163967	0.031542247	0.084217139	NOT_CHANGE
ANKRD42	777.9949508	-0.208995066	0.065310748	-3.200010312	0.001374227	0.007727431	NOT_CHANGE
ANKRD44	1008.804954	-0.486424556	0.169324099	-2.87274262	0.004069255	0.017926445	NOT_CHANGE
ANKRD45	52.6337509	-1.498137686	0.283808559	-5.278690999	1.30E-07	6.51E-06	NOT_CHANGE
ANKRD46	1075.778727	0.007143817	0.101294716	0.070525069	0.943775748	0.969638426	NOT_CHANGE
ANKRD49	1066.77559	-0.425600899	0.092305852	-4.610768319	4.01E-06	8.50E-05	NOT_CHANGE
ANKRD50	2206.044154	-0.327592038	0.106350249	-3.080312844	0.002067833	0.010583099	NOT_CHANGE
ANKRD52	6364.415242	0.102683414	0.084727511	1.211925288	0.225540981	0.365232204	NOT_CHANGE
ANKRD53	56.43873495	0.037111059	0.166093029	0.223435379	0.823196672	0.894447689	NOT_CHANGE
ANKRD54	1335.206737	0.186611085	0.073448834	2.54069498	0.011063239	0.037876687	NOT_CHANGE
ANKRD55	31.02946725	-0.544953575	0.231069689	-2.358394898	0.018354156	0.056112883	NOT_CHANGE
ANKRD6	347.9301067	0.154662879	0.180146452	0.858539687	0.390594526	0.541200256	NOT_CHANGE
ANKRD60	0.74807252	-0.624426069	0.607782311	-1.027384407	0.304239491	0.453018514	NOT_CHANGE
ANKRD61	45.75286615	-0.500759247	0.137798057	-3.634008031	0.000279052	0.002279258	NOT_CHANGE
ANKRD62	11.81045427	-1.282574826	0.316505571	-4.052297788	5.07E-05	0.00061324	NOT_CHANGE
ANKRD7	5.806872075	-0.505228341	0.369277213	-1.368154661	0.17126367	0.299286114	NOT_CHANGE
ANKRD9	2698.036611	0.147782551	0.099117792	1.490979045	0.135966997	0.252692785	NOT_CHANGE
ANKS1A	4161.569883	-0.11321498	0.093822568	-1.206692405	0.227550625	0.367482897	NOT_CHANGE
ANKS1B	91.3813795	-1.022080673	0.271366241	-3.766425293	0.000165602	0.001501198	NOT_CHANGE
ANKS3	734.8450355	-0.178369933	0.074997652	-2.378340248	0.017390771	0.053749157	NOT_CHANGE
ANKS4B	1458.041726	0.032425868	0.225063022	0.144074615	0.88544155	0.936078305	NOT_CHANGE
ANKS6	2477.132769	0.106777197	0.1010894	1.056265025	0.29084715	0.438310461	NOT_CHANGE
ANKZF1	1768.059629	-0.115259766	0.071130513	-1.620398347	0.105146735	0.209078882	NOT_CHANGE
ANLN	4397.355578	-0.107055822	0.140844002	-0.760102105	0.447193554	0.593835256	NOT_CHANGE
ANO1	7484.547526	-0.312660683	0.199976569	-1.56348659	0.117938187	0.227643169	NOT_CHANGE
ANO10	1629.57239	0.136022054	0.085559986	1.589785839	0.111883087	0.219206504	NOT_CHANGE
ANO2	61.22042613	-0.442674454	0.162971283	-2.716272742	0.00660215	0.025573149	NOT_CHANGE
ANO3	58.66494023	-0.495769367	0.346984259	-1.42879498	0.153063169	0.275851432	NOT_CHANGE
ANO4	19.49292166	-0.259804698	0.25008537	-1.038864043	0.298867971	0.447240358	NOT_CHANGE
ANO5	466.3530201	-0.659346209	0.265487197	-2.483532979	0.013008629	0.042999249	NOT_CHANGE
ANO6	6184.917714	-0.150165978	0.099178051	-1.514104953	0.129999223	0.244583095	NOT_CHANGE
ANO7	468.4986988	-0.219374203	0.223826158	-0.980109762	0.327031941	0.476036947	NOT_CHANGE
ANO8	1060.5083	-0.002061434	0.096441344	-0.021375006	0.982946511	0.990758978	NOT_CHANGE
ANO9	3079.28016	-0.19683787	0.155553316	-1.26540453	0.205726352	0.341504891	NOT_CHANGE
ANOS1	769.1341877	0.308997601	0.192183825	1.607823143	0.107873918	0.213203951	NOT_CHANGE
ANP32A	5898.640155	0.25960701	0.074705824	3.475057191	0.000510744	0.003576775	NOT_CHANGE
ANP32B	11276.43983	0.077857376	0.082185956	0.947331881	0.34346969	0.49266251	NOT_CHANGE
ANP32D	2.751395206	-0.42965056	0.208203401	-2.063609714	0.039054736	0.098830366	NOT_CHANGE
ANP32E	4936.888196	-0.07181797	0.108159622	-0.663999826	0.506690422	0.646549256	NOT_CHANGE
ANPEP	34658.1974	0.117308894	0.363601844	0.322630084	0.746975407	0.840951427	NOT_CHANGE
ANTKMT	1081.479561	0.406472072	0.113355272	3.585824158	0.000336015	0.002617649	NOT_CHANGE
ANTXR1	10851.88206	0.087790084	0.18318754	0.479236112	0.631770666	0.753484065	NOT_CHANGE
ANTXR2	5281.084696	-0.393492856	0.181135373	-2.172368933	0.029827846	0.080690882	NOT_CHANGE
ANXA1	12804.46487	-0.423488272	0.221210618	-1.914412049	0.055567527	0.129223496	NOT_CHANGE
ANXA10	5400.299391	-0.354009813	0.369844504	-0.957185544	0.338473612	0.487549402	NOT_CHANGE
ANXA11	26950.57703	0.189310048	0.095472636	1.982872335	0.047381692	0.114668708	NOT_CHANGE
ANXA13	1720.237742	0.233165384	0.321264766	0.725773283	0.467977768	0.61318187	NOT_CHANGE
ANXA2	60445.72016	0.006011004	0.126581949	0.047487055	0.962125048	0.980124714	NOT_CHANGE
ANXA2R	170.8464711	-0.171384577	0.152123309	-1.126616155	0.259904806	0.403845097	NOT_CHANGE
ANXA2R.OT1	259.6134855	-0.528952753	0.140068787	-3.776378472	0.000159125	0.001452357	NOT_CHANGE
ANXA3	4799.802231	0.004898786	0.150456526	0.032559481	0.974025882	0.986888844	NOT_CHANGE
ANXA5	18654.10125	0.15835588	0.10905798	1.452033864	0.14649219	0.267532907	NOT_CHANGE
ANXA7	5952.036859	0.260855794	0.070247029	3.7134068	0.000204488	0.001778189	NOT_CHANGE
ANXA9	758.146944	0.573083044	0.190632866	3.006213238	0.002645234	0.012867686	NOT_CHANGE
AOAH	597.3964175	0.611938677	0.184598513	3.31497079	0.000916527	0.005608823	NOT_CHANGE
AOC1	11288.7758	-0.058823115	0.213968014	-0.274915459	0.78338119	0.866640141	NOT_CHANGE
AOC2	55.28667802	-0.49958276	0.145962352	-3.422682306	0.000620065	0.004149925	NOT_CHANGE
AOC3	3840.343219	-0.215578965	0.247360858	-0.871516079	0.383472431	0.533923499	NOT_CHANGE
AOPEP	2392.412748	-0.029347786	0.118517227	-0.247624643	0.804424842	0.881076546	NOT_CHANGE
AOX1	378.8933297	0.085265911	0.27756422	0.307193452	0.758696129	0.849508768	NOT_CHANGE
AP1AR	1871.440739	-0.161495885	0.080274635	-2.0117922	0.044241847	0.108913997	NOT_CHANGE
AP1B1	10491.96654	0.270821906	0.085499266	3.16753488	0.001537373	0.008419609	NOT_CHANGE
AP1G1	6532.156032	-0.181870018	0.075337658	-2.414065183	0.01577564	0.049911506	NOT_CHANGE
AP1M1	2909.672384	0.194106846	0.082793176	2.344478797	0.019053694	0.057574667	NOT_CHANGE
AP1M2	6008.719512	0.247401271	0.11984468	2.064349225	0.038984617	0.098698479	NOT_CHANGE
AP1S1	3502.704941	0.57375473	0.1195402	4.799680182	1.59E-06	4.29E-05	NOT_CHANGE
AP1S2	1671.920646	-0.332260179	0.157761221	-2.106095384	0.035196068	0.091356494	NOT_CHANGE
AP1S3	1189.383327	-0.341676651	0.134825747	-2.53420922	0.011270142	0.03842072	NOT_CHANGE
AP2A2	5830.904681	0.041235732	0.072375075	0.569750451	0.568846966	0.700674854	NOT_CHANGE
AP2B1	20786.09292	-0.210551446	0.085137814	-2.473066147	0.013395935	0.043972835	NOT_CHANGE
AP2M1	17001.91143	0.387293025	0.076274858	5.077597494	3.82E-07	1.47E-05	NOT_CHANGE
AP2S1	4832.750649	0.318480058	0.095029884	3.35136743	0.000804135	0.005064281	NOT_CHANGE
AP3B1	4079.399146	-0.273524869	0.068642841	-3.984754482	6.75E-05	0.000763705	NOT_CHANGE
AP3B2	92.7390022	0.447308514	0.292457074	1.529484335	0.126144419	0.238878625	NOT_CHANGE
AP3D1	13203.67183	0.076055212	0.060820111	1.250494466	0.211118976	0.347787989	NOT_CHANGE
AP3M1	4806.015299	0.05354331	0.078803971	0.679449384	0.496853168	0.638014147	NOT_CHANGE
AP3M2	1163.773263	0.086535598	0.106268032	0.814314492	0.41546481	0.56428066	NOT_CHANGE
AP3S1	2767.83496	0.094491977	0.081986636	1.152529014	0.249103754	0.391354465	NOT_CHANGE
AP3S2	1633.261302	0.032587422	0.093302807	0.349265182	0.726890235	0.825596721	NOT_CHANGE
AP4B1	1068.446279	-0.304908832	0.082205283	-3.709114821	0.000207985	0.001805658	NOT_CHANGE
AP4E1	927.4489468	-0.29750005	0.082372676	-3.611635131	0.000304272	0.002427054	NOT_CHANGE
AP4S1	492.0797054	-0.249583868	0.109487136	-2.279572539	0.022633053	0.065260017	NOT_CHANGE
AP5M1	2846.937482	-0.279452228	0.072775772	-3.839907421	0.000123081	0.001192014	NOT_CHANGE
AP5S1	1313.66184	0.185493998	0.09667364	1.918765003	0.055014081	0.128417118	NOT_CHANGE
APAF1	1867.333623	-0.11121773	0.093344216	-1.191479606	0.233465358	0.373904254	NOT_CHANGE
APBA1	414.0581513	-0.271117364	0.147616919	-1.836627982	0.066264834	0.14752242	NOT_CHANGE
APBA2	410.9706879	-0.053601926	0.167432247	-0.320140995	0.74886145	0.842423088	NOT_CHANGE
APBA3	1323.683424	0.435337344	0.0673084	6.467801103	9.94E-11	2.09E-08	NOT_CHANGE
APBB1	956.9400286	-0.165365964	0.186511089	-0.886628055	0.375279184	0.525804696	NOT_CHANGE
APBB1IP	1633.115935	0.443837745	0.190490995	2.32996707	0.019807892	0.059260799	NOT_CHANGE
APBB2	3377.550415	-0.05847724	0.097761702	-0.598161027	0.549732494	0.68398443	NOT_CHANGE
APBB3	565.6996512	-0.28414896	0.088172812	-3.222636946	0.001270164	0.007262165	NOT_CHANGE
APC	2649.772744	-0.522714709	0.098790587	-5.29113879	1.22E-07	6.24E-06	NOT_CHANGE
APC2	405.024063	-0.175369435	0.14620707	-1.199459334	0.230349388	0.370408922	NOT_CHANGE
APCDD1	1782.83214	0.521635017	0.202970845	2.569999734	0.010169859	0.035416419	NOT_CHANGE
APCS	0.368230483	-0.46131489	0.933727083	-0.494057523	0.621265555	0.745174217	NOT_CHANGE
APEH	5887.171124	0.255625832	0.084821452	3.013693197	0.002580887	0.012619857	NOT_CHANGE
APEX1	8643.264114	0.354427592	0.081807718	4.332446852	1.47E-05	0.000233965	NOT_CHANGE
APEX2	2745.823443	0.313724643	0.075131823	4.175655932	2.97E-05	0.000399055	NOT_CHANGE
APH1A	9484.896185	0.535011244	0.080092673	6.679902421	2.39E-11	7.22E-09	NOT_CHANGE
APH1B	643.0728485	-0.093346587	0.125026199	-0.746616216	0.455295257	0.601189523	NOT_CHANGE
API5	7187.684954	-0.25355939	0.06539643	-3.877266532	0.000105637	0.00106629	NOT_CHANGE
APIP	1115.160948	-0.124771753	0.086813116	-1.437245425	0.15064827	0.272877004	NOT_CHANGE
APLF	162.6251672	-0.231502993	0.120825054	-1.916018128	0.055362788	0.128966671	NOT_CHANGE
APLN	696.0318611	0.27122217	0.224915483	1.205884834	0.227861899	0.367762995	NOT_CHANGE
APLNR	2949.919994	0.028330064	0.183820605	0.154118002	0.877516694	0.930705304	NOT_CHANGE
APLP1	582.033285	-0.393248858	0.250776483	-1.568124943	0.116851977	0.226255841	NOT_CHANGE
APLP2	29078.08798	-0.062375483	0.082900398	-0.752414765	0.45180167	0.597807723	NOT_CHANGE
APMAP	6171.477679	0.321054803	0.09157284	3.50600466	0.000454887	0.00329811	NOT_CHANGE
APOA1	758.2344863	0.719372935	0.40761629	1.764828718	0.077592557	0.16662364	NOT_CHANGE
APOA2	161.0692985	2.4289422	0.482329088	5.035860914	4.76E-07	1.72E-05	UP
APOA4	95.41519783	-0.263772561	0.514602519	-0.51257534	0.608248407	0.733883494	NOT_CHANGE
APOA5	10.69152002	0.186534282	0.430134013	0.4336655	0.664531363	0.778706936	NOT_CHANGE
APOB	900.8621451	-0.104053767	0.434185082	-0.239653021	0.810599257	0.885371052	NOT_CHANGE
APOBEC1	193.7433135	-0.000803586	0.316329897	-0.002540343	0.997973102	0.9988296	NOT_CHANGE
APOBEC2	78.21436867	-0.396768809	0.258368327	-1.535671239	0.124619032	0.236714059	NOT_CHANGE
APOBEC3A	100.3502517	0.379023645	0.241842513	1.567233319	0.117060165	0.226467212	NOT_CHANGE
APOBEC3A_B	100.3502517	0.379023645	0.241842513	1.567233319	0.117060165	0.226467212	NOT_CHANGE
APOBEC3B	609.7982481	0.380910035	0.216984505	1.755471134	0.079178754	0.168987158	NOT_CHANGE
APOBEC3F	436.2587068	-0.014766281	0.133520389	-0.110591954	0.911939928	0.950722386	NOT_CHANGE
APOBEC3H	63.14732584	0.516887605	0.207349521	2.492832403	0.012672865	0.042213877	NOT_CHANGE
APOBEC4	13.49067608	-0.604945374	0.250429494	-2.415631493	0.01570795	0.049785897	NOT_CHANGE
APOBR	919.9363862	0.547012445	0.160800571	3.401806609	0.00066942	0.004401127	NOT_CHANGE
APOC1	3558.088764	1.117345052	0.232917233	4.797176385	1.61E-06	4.30E-05	NOT_CHANGE
APOC3	67.26847465	0.870534359	0.489021154	1.780156852	0.075050295	0.162497754	NOT_CHANGE
APOE	22323.22837	1.249634414	0.216543775	5.770816615	7.89E-09	7.06E-07	NOT_CHANGE
APOF	4.749332978	0.114143124	0.347164021	0.328787309	0.742316456	0.837128852	NOT_CHANGE
APOH	83.49263358	1.429495227	0.402620531	3.550477728	0.000384533	0.002905136	NOT_CHANGE
APOL1	12122.42577	0.478964733	0.174006019	2.75257566	0.005912848	0.023541106	NOT_CHANGE
APOL2	3708.920408	0.309446862	0.127528656	2.426488859	0.015245718	0.048590226	NOT_CHANGE
APOL3	2060.39647	0.213278881	0.150275738	1.419250265	0.155826066	0.279320467	NOT_CHANGE
APOL4	973.1276122	0.519439167	0.175416447	2.961177115	0.003064656	0.014352772	NOT_CHANGE
APOL5	3.477340407	-1.06184371	0.354182751	-2.998010789	0.002717481	0.013123423	NOT_CHANGE
APOLD1	2237.948053	-0.013051451	0.167490197	-0.077923671	0.93788877	0.965883648	NOT_CHANGE
APOO	815.2480646	0.080375421	0.109220724	0.735898995	0.461792169	0.60763463	NOT_CHANGE
APOOL	2558.99106	-0.252232737	0.085651902	-2.944858575	0.003231023	0.014945232	NOT_CHANGE
APP	45688.45917	0.228488908	0.081297228	2.81053751	0.004945882	0.020646318	NOT_CHANGE
APPBP2	2457.816947	-0.241510338	0.0586963	-4.114575127	3.88E-05	0.000496691	NOT_CHANGE
APPL1	4187.538831	-0.225056917	0.086546193	-2.600425369	0.009310827	0.033204952	NOT_CHANGE
APPL2	3483.89366	-0.124909793	0.084057642	-1.486001622	0.137278692	0.254657541	NOT_CHANGE
APTX	1117.845491	0.037558799	0.070319526	0.534116215	0.593261132	0.721482185	NOT_CHANGE
AQP10	16.55840874	-0.771049344	0.345768857	-2.229956015	0.025750363	0.071931175	NOT_CHANGE
AQP11	243.5757483	0.063831868	0.115514173	0.552589053	0.58054484	0.710312985	NOT_CHANGE
AQP12A	4.730245036	-0.160107983	0.426743516	-0.375185508	0.707522507	0.8121847	NOT_CHANGE
AQP12B	7.683100291	0.016148247	0.399759855	0.040394868	0.967778322	0.983378107	NOT_CHANGE
AQP2	167.5454321	-3.403000963	0.40912225	-8.317809571	8.96E-17	4.78E-13	DOWN
AQP3	2909.882035	-0.351462451	0.272611688	-1.28924205	0.19731395	0.331422018	NOT_CHANGE
AQP4	13.94054666	-0.50929045	0.430284734	-1.18361264	0.236566435	0.377548804	NOT_CHANGE
AQP5	2548.219337	-0.008284457	0.384231234	-0.021561125	0.982798044	0.990719343	NOT_CHANGE
AQP6	29.73151257	-0.674778311	0.254329692	-2.653163716	0.007974118	0.029623362	NOT_CHANGE
AQP7	155.1008361	-0.162857758	0.214540924	-0.7590988	0.447793457	0.594372395	NOT_CHANGE
AQP7P2	2.05916642	-0.801225835	0.400664535	-1.999742342	0.045528093	0.111294787	NOT_CHANGE
AQP8	7.240685052	0.644528124	0.351350172	1.834432355	0.06658984	0.148163552	NOT_CHANGE
AQP9	430.938075	1.133163272	0.23391491	4.844339641	1.27E-06	3.54E-05	NOT_CHANGE
AQR	4073.063818	-0.175158316	0.064592119	-2.711759885	0.006692705	0.025823939	NOT_CHANGE
AR	285.2048172	-0.309296729	0.244701027	-1.263978055	0.206237904	0.34216816	NOT_CHANGE
ARAF	5476.285744	0.267316697	0.07828471	3.41467312	0.000638586	0.004250779	NOT_CHANGE
ARAP1	5943.781262	0.167922216	0.079810233	2.104018599	0.035376825	0.091743592	NOT_CHANGE
ARAP2	1745.336495	-0.32318003	0.1260992	-2.562903105	0.010380101	0.036023204	NOT_CHANGE
ARAP3	1807.436084	-0.00894915	0.127196491	-0.070356891	0.943909602	0.969713715	NOT_CHANGE
ARB2A	1370.647509	-0.420929571	0.092900579	-4.530968231	5.87E-06	0.000115875	NOT_CHANGE
ARCN1	14166.09325	-0.159509767	0.06607019	-2.41424715	0.015767763	0.04990631	NOT_CHANGE
AREG	1999.035937	0.078667496	0.239246776	0.328813191	0.742296892	0.837128852	NOT_CHANGE
AREL1	2795.466978	0.001516836	0.074218177	0.020437524	0.98369435	0.990925588	NOT_CHANGE
ARF1	36247.52261	0.20163676	0.066830967	3.017115701	0.002551924	0.012504974	NOT_CHANGE
ARF3	11375.78938	0.293172786	0.069068779	4.244649887	2.19E-05	0.000315841	NOT_CHANGE
ARF4	15309.38592	-0.05926313	0.085290516	-0.694838453	0.487156547	0.630315135	NOT_CHANGE
ARF5	5359.459955	0.54183233	0.088278077	6.137790355	8.37E-10	1.24E-07	NOT_CHANGE
ARF6	9200.993146	-0.017174299	0.079505171	-0.216014872	0.828976155	0.898211794	NOT_CHANGE
ARFGAP1	5101.340015	0.158358892	0.082651797	1.915976389	0.055368101	0.128966671	NOT_CHANGE
ARFGAP2	4390.501675	0.113198015	0.055918547	2.024337551	0.042935432	0.106483863	NOT_CHANGE
ARFGEF1	6256.620411	-0.311780245	0.091195454	-3.418813471	0.000628948	0.004204105	NOT_CHANGE
ARFGEF2	7248.111038	-0.10889394	0.097928156	-1.111977849	0.266147675	0.410082591	NOT_CHANGE
ARFGEF3	5713.865684	-0.195523084	0.141571702	-1.381088748	0.167251675	0.293975852	NOT_CHANGE
ARFIP1	2689.793729	-0.046694398	0.072240323	-0.646375815	0.518035999	0.65647418	NOT_CHANGE
ARFIP2	3288.201084	0.079959933	0.079650682	1.003882589	0.31543521	0.464605969	NOT_CHANGE
ARFRP1	2182.095877	0.471374551	0.071019765	6.637230482	3.20E-11	9.14E-09	NOT_CHANGE
ARG1	17.50667593	-0.454094083	0.215656792	-2.105633113	0.035236234	0.091425749	NOT_CHANGE
ARG2	219.4677129	0.325834122	0.157356309	2.070677202	0.038388972	0.097674675	NOT_CHANGE
ARGFX	2.737016926	-0.711670258	0.507722675	-1.401690907	0.161007567	0.285793341	NOT_CHANGE
ARGLU1	4427.258161	-0.331397301	0.100397979	-3.300836374	0.000963971	0.005830075	NOT_CHANGE
ARHGAP1	11860.42327	-0.081596498	0.074914003	-1.089202209	0.276064725	0.421549044	NOT_CHANGE
ARHGAP10	1207.096474	-0.02029373	0.162321312	-0.125021971	0.900506157	0.944210313	NOT_CHANGE
ARHGAP12	4301.600419	-0.35294522	0.092953352	-3.797014419	0.000146449	0.001366262	NOT_CHANGE
ARHGAP15	489.6357686	-0.125301742	0.179582343	-0.697739764	0.485339956	0.628472648	NOT_CHANGE
ARHGAP17	4340.076795	0.000659929	0.07201405	0.009163887	0.992688378	0.995940751	NOT_CHANGE
ARHGAP18	2699.751114	0.033171829	0.083153522	0.398922714	0.689950152	0.799002603	NOT_CHANGE
ARHGAP20	182.5688196	-0.247742881	0.206108984	-1.201999431	0.229363748	0.369307538	NOT_CHANGE
ARHGAP21	6989.479615	-0.393128431	0.09902859	-3.969847811	7.19E-05	0.000799545	NOT_CHANGE
ARHGAP22	220.3628953	0.4291035	0.162954531	2.63327137	0.008456675	0.030916399	NOT_CHANGE
ARHGAP24	888.0680474	-0.287134818	0.154876932	-1.853954713	0.063745639	0.143290469	NOT_CHANGE
ARHGAP25	895.5426115	0.115303001	0.170898704	0.674686222	0.49987514	0.640661366	NOT_CHANGE
ARHGAP26	4923.043324	-0.631578294	0.134891251	-4.682129396	2.84E-06	6.54E-05	NOT_CHANGE
ARHGAP27	4915.809942	0.211615093	0.116770348	1.81223313	0.069950182	0.153928861	NOT_CHANGE
ARHGAP28	297.4338471	-0.425499387	0.188495517	-2.257344868	0.023986534	0.068121416	NOT_CHANGE
ARHGAP29	1693.292359	-0.257841141	0.125067394	-2.061617593	0.039244158	0.099141506	NOT_CHANGE
ARHGAP30	1787.062218	0.195867701	0.157218083	1.24583443	0.212825187	0.349986483	NOT_CHANGE
ARHGAP31	2195.157714	0.063912996	0.140918932	0.453544425	0.650156761	0.768144619	NOT_CHANGE
ARHGAP32	6545.796656	-0.111831591	0.12006146	-0.931452867	0.351619355	0.501208641	NOT_CHANGE
ARHGAP33	740.7517119	-0.158388349	0.13371228	-1.184546018	0.236196991	0.377034363	NOT_CHANGE
ARHGAP35	7806.332057	0.021492555	0.080933855	0.265557041	0.790580374	0.871412917	NOT_CHANGE
ARHGAP36	3.491166803	-1.205806486	0.37702509	-3.198212845	0.001382822	0.007764852	NOT_CHANGE
ARHGAP39	1688.058882	0.30303259	0.126769481	2.390422267	0.016829011	0.052383982	NOT_CHANGE
ARHGAP4	2708.679698	0.13480201	0.159589745	0.844678397	0.398290425	0.54830436	NOT_CHANGE
ARHGAP40	92.432538	-0.999737278	0.425913454	-2.347277993	0.018911139	0.057287905	NOT_CHANGE
ARHGAP42	1320.083868	-0.414726597	0.12724475	-3.259282575	0.001116944	0.006557077	NOT_CHANGE
ARHGAP44	1167.954093	-0.039578472	0.157810253	-0.250797847	0.801970406	0.879546772	NOT_CHANGE
ARHGAP45	2789.372303	0.02596415	0.141547961	0.183430051	0.854460599	0.914497909	NOT_CHANGE
ARHGAP5	7830.003607	-0.365927901	0.080358527	-4.553691004	5.27E-06	0.000106955	NOT_CHANGE
ARHGAP6	803.282617	-0.42821116	0.207472447	-2.063942305	0.039023187	0.098770308	NOT_CHANGE
ARHGAP9	898.1004052	0.157949098	0.182012377	0.867793171	0.385507569	0.535914438	NOT_CHANGE
ARHGDIA	19387.61184	0.433963646	0.079525305	5.456925237	4.84E-08	3.02E-06	NOT_CHANGE
ARHGDIB	6542.118041	0.372124624	0.143349949	2.595917378	0.009433875	0.033534472	NOT_CHANGE
ARHGEF1	6939.898148	-0.083295273	0.082623613	-1.008129157	0.313392462	0.462490775	NOT_CHANGE
ARHGEF10	1740.025704	-0.170502467	0.160622754	-1.061508799	0.288458736	0.435736545	NOT_CHANGE
ARHGEF10L	4809.681355	0.166125274	0.134064921	1.239140504	0.215293469	0.352849421	NOT_CHANGE
ARHGEF11	6185.531327	-0.117490055	0.070076658	-1.676593278	0.093622042	0.191907205	NOT_CHANGE
ARHGEF16	3403.024947	0.053020612	0.142033664	0.373296095	0.708928082	0.812726749	NOT_CHANGE
ARHGEF17	3904.247778	-0.209721352	0.142470474	-1.472033795	0.141011752	0.259776425	NOT_CHANGE
ARHGEF18	599.7660854	0.233486484	0.097539545	2.393762277	0.016676553	0.052031757	NOT_CHANGE
ARHGEF19	934.6639455	0.450465252	0.161794649	2.784178919	0.005366342	0.021904583	NOT_CHANGE
ARHGEF2	5210.196735	0.0757978	0.077950875	0.972379078	0.330861996	0.479668529	NOT_CHANGE
ARHGEF26	765.3251866	-0.78784996	0.253133471	-3.112389507	0.001855795	0.0097376	NOT_CHANGE
ARHGEF3	2091.804037	-0.194556537	0.105391952	-1.8460284	0.064888082	0.145346761	NOT_CHANGE
ARHGEF37	1067.168485	-0.269293351	0.150846737	-1.785211647	0.074226994	0.161158121	NOT_CHANGE
ARHGEF39	1017.42104	-0.051493576	0.141608197	-0.363634148	0.716131223	0.817669549	NOT_CHANGE
ARHGEF4	776.7510776	0.1827676	0.267470482	0.683318766	0.494405438	0.636091435	NOT_CHANGE
ARHGEF40	2836.983748	0.30134029	0.132743865	2.270088271	0.023202228	0.066473651	NOT_CHANGE
ARHGEF5	1392.81841	-0.079695094	0.111607674	-0.714064644	0.475187207	0.620090642	NOT_CHANGE
ARHGEF6	1236.465167	-0.185257797	0.157360513	-1.177282613	0.239082724	0.380200192	NOT_CHANGE
ARHGEF7	4439.5065	-0.126384212	0.086168677	-1.466707127	0.142455743	0.26170163	NOT_CHANGE
ARHGEF9	1362.233352	-0.155247008	0.097436564	-1.593313652	0.111089846	0.217945752	NOT_CHANGE
ARID1A	11781.02864	-0.141986877	0.068762028	-2.064902414	0.038932235	0.098633667	NOT_CHANGE
ARID1B	7431.862081	-0.192171774	0.074189322	-2.590288854	0.009589543	0.033949357	NOT_CHANGE
ARID3A	2414.205536	0.098736931	0.218662205	0.451550056	0.651593157	0.769330692	NOT_CHANGE
ARID3B	1086.018228	0.130866051	0.118136425	1.107753603	0.267968242	0.412028062	NOT_CHANGE
ARID4A	2509.340871	-0.57155212	0.086690916	-6.592987459	4.31E-11	1.13E-08	NOT_CHANGE
ARID4B	4201.988455	-0.425949645	0.08156083	-5.222478029	1.77E-07	8.03E-06	NOT_CHANGE
ARID5B	5452.945545	-0.067320487	0.120899326	-0.556830959	0.57764293	0.70802279	NOT_CHANGE
ARIH1	4975.911416	-0.204980613	0.063629557	-3.221468492	0.001275355	0.007286637	NOT_CHANGE
ARIH2	3394.816148	-0.145134987	0.052880526	-2.744582907	0.006058785	0.024002743	NOT_CHANGE
ARK2C	75.41377454	-0.231827144	0.245844956	-0.942981086	0.345690578	0.495093975	NOT_CHANGE
ARK2N	1806.761243	-0.098726077	0.081369946	-1.213299035	0.225015512	0.364455011	NOT_CHANGE
ARL1	5363.112848	-0.129447171	0.063720024	-2.031499079	0.042204393	0.104947208	NOT_CHANGE
ARL10	478.0723702	-0.205625423	0.155495812	-1.322385597	0.186039783	0.317347989	NOT_CHANGE
ARL11	214.1680932	-0.160887178	0.192994136	-0.833637652	0.404485202	0.553978585	NOT_CHANGE
ARL13A	23.32873051	-0.681236751	0.149463879	-4.557868803	5.17E-06	0.000105117	NOT_CHANGE
ARL13B	826.624201	-0.292146956	0.078341558	-3.729144067	0.000192131	0.001691876	NOT_CHANGE
ARL14	1253.479367	-0.914403026	0.261028386	-3.503078873	0.000459913	0.003324041	NOT_CHANGE
ARL14EP	1056.237527	-0.105190422	0.06602652	-1.593154118	0.111125621	0.217969226	NOT_CHANGE
ARL15	1011.579004	-0.177290943	0.075874774	-2.336625661	0.019458657	0.058500214	NOT_CHANGE
ARL17A	118.0984748	-0.588201246	0.145819001	-4.03377641	5.49E-05	0.000651851	NOT_CHANGE
ARL17B	118.0984748	-0.588201246	0.145819001	-4.03377641	5.49E-05	0.000651851	NOT_CHANGE
ARL2BP	654.4616363	0.348007027	0.094243087	3.692653112	0.000221927	0.001907044	NOT_CHANGE
ARL3	1118.79026	0.085943792	0.07374756	1.165378111	0.243865974	0.38575679	NOT_CHANGE
ARL4A	1385.532114	-0.133469666	0.109652657	-1.21720412	0.223526563	0.362667148	NOT_CHANGE
ARL4D	247.2015099	0.048358327	0.249908621	0.193504038	0.846564244	0.909571785	NOT_CHANGE
ARL5A	3894.443559	-0.19439502	0.064050984	-3.035004406	0.002405322	0.011925301	NOT_CHANGE
ARL5B	3923.905312	-0.262679858	0.104520603	-2.513187369	0.011964577	0.040282001	NOT_CHANGE
ARL5C	3.316645848	0.170421209	0.378357406	0.450423874	0.652404834	0.769607913	NOT_CHANGE
ARL6	183.0063863	-0.160977157	0.08634805	-1.864282489	0.062282045	0.140809667	NOT_CHANGE
ARL6IP1	15569.54365	-0.189184192	0.099901322	-1.893710599	0.058263434	0.133726066	NOT_CHANGE
ARL6IP4	195.3943929	-0.072207916	0.094076868	-0.767541674	0.442759526	0.589450083	NOT_CHANGE
ARL6IP5	7848.373644	-0.003153793	0.085499514	-0.036886672	0.970575366	0.984797994	NOT_CHANGE
ARL6IP6	1512.880398	0.002635366	0.08921052	0.029540981	0.976433135	0.987955316	NOT_CHANGE
ARL8A	3583.181575	0.365965889	0.074275318	4.927153427	8.34E-07	2.62E-05	NOT_CHANGE
ARL8B	5128.727605	-0.110219139	0.061278893	-1.798647687	0.072074429	0.157456268	NOT_CHANGE
ARMC1	2787.109449	0.016645247	0.078100667	0.213125547	0.831229039	0.899252986	NOT_CHANGE
ARMC10	2830.397912	0.185431395	0.10072479	1.840970783	0.06562584	0.146507332	NOT_CHANGE
ARMC12	10.89225196	-0.58714231	0.219332025	-2.676956593	0.007429426	0.028124304	NOT_CHANGE
ARMC2	217.2089945	-0.067623911	0.113835946	-0.594047082	0.552480623	0.686271128	NOT_CHANGE
ARMC3	51.29046614	-0.601584094	0.274407573	-2.192301352	0.028357754	0.077603297	NOT_CHANGE
ARMC5	876.9411846	0.230433819	0.077094338	2.988984983	0.002799059	0.013428269	NOT_CHANGE
ARMC6	2026.26522	0.43216078	0.076025741	5.684400778	1.31E-08	1.02E-06	NOT_CHANGE
ARMC7	1317.729216	0.15087176	0.09872974	1.52812881	0.12648056	0.239280855	NOT_CHANGE
ARMC8	2186.116369	-0.182171338	0.063048714	-2.889374383	0.003860092	0.017151322	NOT_CHANGE
ARMC9	1080.088909	-0.140349376	0.12188644	-1.15147654	0.249536241	0.391880095	NOT_CHANGE
ARMCX1	426.3718631	-0.119212116	0.178561374	-0.667625442	0.504372713	0.644773837	NOT_CHANGE
ARMCX2	859.9383406	0.040157948	0.186614729	0.215191737	0.829617833	0.898241753	NOT_CHANGE
ARMCX3	2599.277446	-0.147890248	0.128686014	-1.149233262	0.250459809	0.392868027	NOT_CHANGE
ARMCX5	831.9426566	-0.0957176	0.082778788	-1.156305893	0.247556059	0.389708008	NOT_CHANGE
ARMCX5.GPRASP2	309.7815022	-0.170398031	0.146970855	-1.159400151	0.246293115	0.388516217	NOT_CHANGE
ARMH3	2296.910153	-0.019954203	0.058286218	-0.342348566	0.732088591	0.829617488	NOT_CHANGE
ARMH4	251.8324728	-0.024109285	0.15628526	-0.154264615	0.877401096	0.930668802	NOT_CHANGE
ARMT1	1546.487697	-0.075954163	0.077885717	-0.975200142	0.329460992	0.47835489	NOT_CHANGE
ARNT	3392.044294	-0.104314823	0.06356899	-1.640970292	0.100803582	0.20291268	NOT_CHANGE
ARNT2	1088.483483	-0.359096928	0.23648891	-1.518451448	0.12890063	0.243116186	NOT_CHANGE
ARPC1B	14269.70957	0.363232027	0.114740444	3.16568434	0.001547186	0.008456274	NOT_CHANGE
ARPC2	19666.90635	0.067656542	0.072705837	0.930551721	0.352085498	0.501605121	NOT_CHANGE
ARPC3	13279.87716	0.071009629	0.084694605	0.838419741	0.401795006	0.551543666	NOT_CHANGE
ARPC5	11197.45952	0.060719107	0.060147823	1.009497995	0.312735863	0.461606899	NOT_CHANGE
ARPC5L	3182.78452	0.156470168	0.085019417	1.840405084	0.065708788	0.146651608	NOT_CHANGE
ARPP19	11391.56945	-0.317630056	0.070527396	-4.503640759	6.68E-06	0.000128842	NOT_CHANGE
ARPP21	6.654713062	-1.506786684	0.471953649	-3.19265819	0.001409697	0.007885339	DOWN
ARR3	22.50440827	-0.634783062	0.131902008	-4.812535231	1.49E-06	4.06E-05	NOT_CHANGE
ARRB1	2804.944136	0.195832791	0.120607413	1.623721023	0.104435362	0.208129679	NOT_CHANGE
ARRB2	3147.894469	0.437387555	0.089090778	4.909459394	9.13E-07	2.81E-05	NOT_CHANGE
ARRDC2	2001.856726	0.067320084	0.091397758	0.736561655	0.461388961	0.607382277	NOT_CHANGE
ARRDC3	4075.056688	-0.253109945	0.109844043	-2.304266472	0.02120769	0.062320238	NOT_CHANGE
ARRDC4	1923.822628	-0.416642618	0.141827353	-2.937674643	0.003306839	0.015229914	NOT_CHANGE
ARSA	2931.552281	0.317945954	0.102436986	3.103819892	0.001910396	0.009939398	NOT_CHANGE
ARSB	1337.949141	-0.104079149	0.116815607	-0.890969547	0.372945508	0.523588936	NOT_CHANGE
ARSD	4106.942911	-0.110249403	0.111428181	-0.98942119	0.322457111	0.471478299	NOT_CHANGE
ARSF	4.128659334	-0.094571204	0.274571703	-0.344431721	0.730521637	0.828486886	NOT_CHANGE
ARSG	330.912562	-0.247634137	0.108634654	-2.279513276	0.022636572	0.065260017	NOT_CHANGE
ARSI	211.1132267	0.657696406	0.205678003	3.197699301	0.001385286	0.007773082	NOT_CHANGE
ARSJ	659.7012355	-0.051366763	0.162305453	-0.316482054	0.751636645	0.844536149	NOT_CHANGE
ARSK	359.3403962	-0.081677543	0.082526241	-0.98971602	0.322312942	0.471353603	NOT_CHANGE
ARSL	1507.385476	0.112335675	0.234764371	0.478503933	0.632291575	0.753768399	NOT_CHANGE
ART1	5.163609376	-0.600038821	0.310166095	-1.934572579	0.053042768	0.124675035	NOT_CHANGE
ART3	39.37680372	0.410235239	0.270570852	1.516184157	0.129472793	0.243793218	NOT_CHANGE
ART4	45.63758433	-1.366279557	0.281840574	-4.847703569	1.25E-06	3.49E-05	NOT_CHANGE
ART5	32.42301703	0.483696302	0.266654551	1.813943544	0.069686418	0.153538379	NOT_CHANGE
ARTN	117.7667158	0.893532468	0.231773526	3.855196418	0.000115637	0.001140094	NOT_CHANGE
ARV1	1171.093442	-0.00798285	0.086740332	-0.092031584	0.926672946	0.959145742	NOT_CHANGE
ARVCF	907.3661272	0.126800362	0.128661914	0.98553144	0.324363096	0.473141577	NOT_CHANGE
ARX	97.5400775	-0.41499839	0.345172836	-1.202291568	0.229250583	0.369196237	NOT_CHANGE
ASAH1	9928.597925	0.114392816	0.088324869	1.295137112	0.195272934	0.329169675	NOT_CHANGE
ASAP1	3641.041185	-0.07663777	0.094029077	-0.815043316	0.415047516	0.563905261	NOT_CHANGE
ASAP2	3302.197856	-0.305447111	0.124364519	-2.456063135	0.014046848	0.04561379	NOT_CHANGE
ASAP3	933.6025846	-0.070932183	0.148653962	-0.477163082	0.633245998	0.754514744	NOT_CHANGE
ASB1	1287.500354	0.000720511	0.086524235	0.008327277	0.993355871	0.996093589	NOT_CHANGE
ASB10	1.49592587	-1.574515749	0.565787911	-2.782872733	0.005387994	0.021970553	DOWN
ASB11	6.35628753	-0.383702598	0.298074684	-1.287269998	0.198000197	0.332098318	NOT_CHANGE
ASB15	7.199588728	-0.18764994	0.37828401	-0.496055703	0.619855111	0.743890363	NOT_CHANGE
ASB16	80.54036526	-0.537830174	0.12978811	-4.143909444	3.41E-05	0.000448532	NOT_CHANGE
ASB17	1.303667362	-1.061112022	0.826539355	-1.283800966	0.199211606	0.333370591	NOT_CHANGE
ASB18	6.234499632	-0.837683104	0.402961718	-2.078815596	0.037634303	0.096244018	NOT_CHANGE
ASB2	1050.498578	-0.651637662	0.286255321	-2.276421128	0.022820816	0.065612661	NOT_CHANGE
ASB3	248.0626413	-0.333031778	0.115242638	-2.889831271	0.003854486	0.01713117	NOT_CHANGE
ASB4	96.26230274	-1.077783842	0.443274106	-2.431416199	0.015039927	0.048134805	NOT_CHANGE
ASB5	176.0332076	-0.50442303	0.502919958	-1.00298869	0.315866318	0.465112572	NOT_CHANGE
ASB6	1829.950206	0.091351238	0.062921632	1.451825615	0.1465501	0.267585238	NOT_CHANGE
ASB7	1236.794206	-0.227453241	0.071096471	-3.199219848	0.001378	0.007743211	NOT_CHANGE
ASB8	1705.54491	-0.040484309	0.051573254	-0.784986512	0.432461477	0.579547613	NOT_CHANGE
ASB9	193.5249609	0.141834793	0.171278309	0.828095478	0.40761643	0.557071149	NOT_CHANGE
ASCC1	1698.281347	-0.073534575	0.068353923	-1.075791591	0.282020474	0.428640061	NOT_CHANGE
ASCC2	3999.8117	0.115948057	0.074267965	1.561212254	0.118473679	0.228318902	NOT_CHANGE
ASCC3	4463.049032	-0.267976523	0.099215145	-2.700963882	0.006913885	0.026530292	NOT_CHANGE
ASCL1	51.95039868	0.079716508	0.421601442	0.189080254	0.850029918	0.912195264	NOT_CHANGE
ASCL2	2749.961377	0.557252924	0.289673093	1.92373036	0.054388391	0.127165729	NOT_CHANGE
ASCL3	3.537919095	0.199307043	0.398529276	0.500106402	0.617000158	0.74132821	NOT_CHANGE
ASF1A	1142.691212	-0.030549456	0.084737351	-0.360519371	0.718458773	0.819450449	NOT_CHANGE
ASF1B	2267.64762	0.337583509	0.132732885	2.543329849	0.010980152	0.037648587	NOT_CHANGE
ASGR1	178.0348196	0.407915264	0.242142599	1.684607605	0.092064303	0.189588041	NOT_CHANGE
ASGR2	34.11460709	-0.038783765	0.220739921	-0.175698916	0.860530487	0.919089503	NOT_CHANGE
ASH1L	7278.916726	-0.223786097	0.0792541	-2.823653246	0.004747972	0.020081978	NOT_CHANGE
ASH2L	2873.91095	0.125490845	0.076729441	1.635497968	0.1019447	0.204586717	NOT_CHANGE
ASIC1	570.916393	-0.026064057	0.204333864	-0.127556229	0.898500172	0.943368603	NOT_CHANGE
ASIC2	24.44722856	1.011612534	0.289151569	3.498554537	0.000467787	0.003368785	NOT_CHANGE
ASIC4	10.63403727	-0.475130857	0.216749727	-2.192071302	0.028374359	0.077635465	NOT_CHANGE
ASIP	26.84736995	-0.14753335	0.168693437	-0.874564844	0.381810724	0.532170437	NOT_CHANGE
ASL	3061.642501	0.423505393	0.136584468	3.100684871	0.001930736	0.010032184	NOT_CHANGE
ASMTL	1303.908207	0.213183368	0.11295831	1.887274761	0.059123379	0.135195855	NOT_CHANGE
ASNS	2217.593534	0.409847326	0.141727887	2.891790286	0.003830535	0.017038911	NOT_CHANGE
ASNSD1	2013.189214	-0.102651129	0.055005455	-1.866199086	0.062013517	0.140361147	NOT_CHANGE
ASPA	115.751641	-0.33796035	0.229466863	-1.472806771	0.140803146	0.259593822	NOT_CHANGE
ASPG	129.754216	-0.895743564	0.296775033	-3.018257823	0.002542325	0.012470748	NOT_CHANGE
ASPHD1	1233.366564	0.018018451	0.230894855	0.078037474	0.937798244	0.965852553	NOT_CHANGE
ASPHD2	798.5329618	-0.045622213	0.171856147	-0.265467447	0.790649384	0.871420216	NOT_CHANGE
ASPM	2797.096872	-0.226219403	0.145937654	-1.550109901	0.12111514	0.231985197	NOT_CHANGE
ASPN	4358.035357	-0.279195288	0.236703431	-1.179515172	0.238193099	0.37942327	NOT_CHANGE
ASPSCR1	2348.350481	0.512390367	0.130294623	3.932551895	8.40E-05	0.000894045	NOT_CHANGE
ASRGL1	861.0507552	-0.054477073	0.156180317	-0.348808824	0.727232838	0.82581008	NOT_CHANGE
ASS1	14220.62554	0.59075128	0.197872941	2.985508164	0.002831076	0.013537244	NOT_CHANGE
ASTE1	606.3424778	-0.103397272	0.074960251	-1.379361327	0.167783377	0.294683936	NOT_CHANGE
ASTN1	60.66569793	-1.481549969	0.35905748	-4.126219482	3.69E-05	0.000475723	NOT_CHANGE
ASTN2	242.7330236	0.236201002	0.14873816	1.588032299	0.112279036	0.21971337	NOT_CHANGE
ASXL1	5547.639049	0.005617381	0.083019072	0.067663738	0.946053316	0.970919132	NOT_CHANGE
ASXL2	4270.653954	-0.128392696	0.071314512	-1.800372648	0.071801817	0.15694444	NOT_CHANGE
ASXL3	87.51322783	0.112382921	0.24896692	0.451397002	0.651703444	0.769404161	NOT_CHANGE
ASZ1	2.149088884	-1.472414539	0.537121435	-2.741306606	0.006119537	0.024156598	NOT_CHANGE
ATAD1	3130.298329	-0.110097232	0.083514553	-1.318299955	0.187403256	0.319129744	NOT_CHANGE
ATAD2	4362.28352	0.061698932	0.13433631	0.459287083	0.646028022	0.764903676	NOT_CHANGE
ATAD2B	1261.087333	-0.34638321	0.077056557	-4.495181517	6.95E-06	0.000132248	NOT_CHANGE
ATAD3B	1658.73566	0.06077164	0.111887392	0.543150028	0.58702651	0.715852178	NOT_CHANGE
ATAD5	928.7789299	-0.460545877	0.112777176	-4.083679813	4.43E-05	0.000551755	NOT_CHANGE
ATAT1	1090.463303	-0.246540991	0.088404275	-2.788790358	0.00529053	0.021678038	NOT_CHANGE
ATCAY	22.82826028	-0.531527529	0.289040716	-1.83893652	0.065924523	0.146989651	NOT_CHANGE
ATE1	3086.86172	-0.252336728	0.09302964	-2.712433666	0.006679115	0.025783928	NOT_CHANGE
ATF1	1672.261714	-0.01767253	0.061005044	-0.289689649	0.772053676	0.859080056	NOT_CHANGE
ATF2	3201.018158	-0.210965972	0.063568279	-3.318730298	0.000904277	0.005552963	NOT_CHANGE
ATF3	3033.194315	-0.048258501	0.183634743	-0.262796134	0.792707715	0.872676235	NOT_CHANGE
ATF4	14294.35703	0.223686495	0.066712323	3.353001121	0.000799404	0.005039261	NOT_CHANGE
ATF5	3021.106152	0.793327198	0.143432345	5.531020202	3.18E-08	2.18E-06	NOT_CHANGE
ATF6	4980.729184	-0.085416588	0.052176638	-1.637065768	0.101616728	0.204138813	NOT_CHANGE
ATF7	3570.980075	-0.177307324	0.056843726	-3.119206596	0.001813388	0.009579466	NOT_CHANGE
ATF7IP	6258.557667	-0.302596953	0.073253967	-4.130792732	3.62E-05	0.000469002	NOT_CHANGE
ATF7IP2	1086.309656	-0.488162976	0.164674427	-2.964412773	0.003032612	0.014245624	NOT_CHANGE
ATG10	341.2230374	-0.178047715	0.079438249	-2.241334823	0.025004395	0.070387789	NOT_CHANGE
ATG101	1210.83937	0.462056597	0.088206542	5.238348365	1.62E-07	7.53E-06	NOT_CHANGE
ATG12	2662.257144	-0.138665326	0.069498492	-1.995227851	0.046018035	0.112203887	NOT_CHANGE
ATG13	5912.389126	0.082034254	0.063008145	1.301962691	0.19292914	0.326120253	NOT_CHANGE
ATG14	1203.057866	-0.389249563	0.079256152	-4.911285179	9.05E-07	2.80E-05	NOT_CHANGE
ATG16L1	2008.004201	-0.097065732	0.073802525	-1.315208831	0.188439728	0.320451626	NOT_CHANGE
ATG16L2	1015.378495	-0.336559842	0.10700263	-3.145341774	0.001658929	0.008920993	NOT_CHANGE
ATG2A	4105.625034	0.111595419	0.078633055	1.419192201	0.155842989	0.279320467	NOT_CHANGE
ATG2B	2661.741308	-0.403691201	0.086021627	-4.692903566	2.69E-06	6.30E-05	NOT_CHANGE
ATG3	3709.201616	0.015978901	0.076493107	0.208893339	0.834531504	0.901424658	NOT_CHANGE
ATG4A	896.0718565	-0.09135084	0.086214905	-1.059571318	0.289339668	0.436563174	NOT_CHANGE
ATG4B	2941.526492	0.120864575	0.060052388	2.012652259	0.044151225	0.10877454	NOT_CHANGE
ATG4C	714.6684249	-0.06783492	0.059433603	-1.141356346	0.253721663	0.396895652	NOT_CHANGE
ATG4D	1416.153039	0.38230811	0.099033094	3.860407595	0.000113198	0.001120916	NOT_CHANGE
ATG5	2469.058396	-0.169305982	0.065030496	-2.603485927	0.009228106	0.032998156	NOT_CHANGE
ATG9B	324.0730624	-0.029520301	0.203137221	-0.14532197	0.884456669	0.935222379	NOT_CHANGE
ATIC	5583.656947	0.179933568	0.078863104	2.281593794	0.022513333	0.065021821	NOT_CHANGE
ATL2	3694.459465	-0.295985691	0.086383344	-3.426420834	0.000611592	0.004108677	NOT_CHANGE
ATL3	7510.297084	-0.418127709	0.091907172	-4.549456814	5.38E-06	0.000108854	NOT_CHANGE
ATM	3396.892499	-0.519877205	0.115453877	-4.502899513	6.70E-06	0.000129137	NOT_CHANGE
ATMIN	3828.83269	0.036176082	0.05464144	0.662063115	0.507930774	0.647718955	NOT_CHANGE
ATN1	13204.25814	0.017668882	0.07270765	0.243012691	0.807995566	0.883793456	NOT_CHANGE
ATOH1	197.047097	0.50953518	0.401166795	1.270132989	0.204037263	0.339545095	NOT_CHANGE
ATOH7	10.64637558	-0.646487023	0.223762334	-2.889168219	0.003862624	0.017157809	NOT_CHANGE
ATOH8	290.6050159	0.073002821	0.215667575	0.338496973	0.734988708	0.831902872	NOT_CHANGE
ATOSA	1918.048986	-0.485776206	0.091589813	-5.303823546	1.13E-07	5.91E-06	NOT_CHANGE
ATOSB	1636.637609	-0.047837089	0.120168148	-0.3980846	0.690567825	0.799370956	NOT_CHANGE
ATOX1	2323.688981	0.21012906	0.098381421	2.135861194	0.032690729	0.086560683	NOT_CHANGE
ATP10B	6275.604806	-0.267246845	0.259502153	-1.029844423	0.303083043	0.451774343	NOT_CHANGE
ATP10D	1271.202045	-0.068313677	0.109675852	-0.622868897	0.533370678	0.670245943	NOT_CHANGE
ATP11A	10465.07149	-0.036743393	0.139438374	-0.263509907	0.792157588	0.872250556	NOT_CHANGE
ATP11B	5850.677177	-0.202748115	0.094394803	-2.147873688	0.031723791	0.084555782	NOT_CHANGE
ATP11C	1525.593022	-0.109989412	0.098042162	-1.12185829	0.261922697	0.405717824	NOT_CHANGE
ATP12A	14.65563445	-1.325088331	0.392211811	-3.378501852	0.000728819	0.004697818	NOT_CHANGE
ATP13A1	7616.910601	0.186997652	0.075654911	2.471718627	0.01344653	0.044100029	NOT_CHANGE
ATP13A2	6776.420743	0.255718697	0.090951131	2.811605468	0.004929493	0.020620917	NOT_CHANGE
ATP13A3	10174.82437	-0.208964113	0.09721454	-2.14951502	0.031593597	0.084311034	NOT_CHANGE
ATP13A4	325.0311562	-0.609466184	0.316655889	-1.92469556	0.054267456	0.126946385	NOT_CHANGE
ATP1A1	58114.72039	0.143933279	0.119747139	1.201976764	0.229372531	0.369307538	NOT_CHANGE
ATP1A2	556.2638706	-0.730000829	0.347802793	-2.098892947	0.035826339	0.092641553	NOT_CHANGE
ATP1A3	434.5755593	-0.384984424	0.266928679	-1.442274492	0.149224953	0.27110103	NOT_CHANGE
ATP1A4	14.20838481	-0.071470822	0.270409037	-0.264306336	0.791543878	0.871861602	NOT_CHANGE
ATP1B1	35200.02822	-0.211579361	0.14654458	-1.443788377	0.148798512	0.270633423	NOT_CHANGE
ATP1B2	257.6717096	-0.473416269	0.208343106	-2.272291504	0.02306891	0.066149055	NOT_CHANGE
ATP1B3	8008.225201	0.072398602	0.090386346	0.800990469	0.423137164	0.571067514	NOT_CHANGE
ATP1B4	1.4967495	-0.960288908	0.366237905	-2.622035823	0.008740624	0.031672398	NOT_CHANGE
ATP23	390.5044552	0.246146113	0.094346795	2.608950455	0.009082039	0.032621576	NOT_CHANGE
ATP2A2	27574.93644	-0.009290988	0.071699014	-0.12958321	0.896896188	0.942709675	NOT_CHANGE
ATP2A3	11065.52987	-0.174755107	0.184203405	-0.948707258	0.342769522	0.492010873	NOT_CHANGE
ATP2B1	4654.528272	-0.422197084	0.090483797	-4.665996542	3.07E-06	6.97E-05	NOT_CHANGE
ATP2B2	23.97285657	-1.063989852	0.274416253	-3.877284385	0.000105629	0.00106629	NOT_CHANGE
ATP2B3	8.134078211	-0.294300911	0.328960955	-0.894637818	0.370980729	0.521745628	NOT_CHANGE
ATP2B4	12733.80753	-0.483117891	0.188767155	-2.559332374	0.010487342	0.036340229	NOT_CHANGE
ATP2C1	7204.445948	-0.012027906	0.087443218	-0.137551041	0.890595251	0.939231843	NOT_CHANGE
ATP2C2	2187.525805	-0.007755347	0.238563328	-0.032508546	0.974066501	0.986888844	NOT_CHANGE
ATP4A	109.3020738	1.409428682	0.442568029	3.184659964	0.001449242	0.00803634	NOT_CHANGE
ATP4B	81.36320454	2.396400236	0.446307336	5.369394677	7.90E-08	4.44E-06	UP
ATP5F1A	20875.59434	0.152821526	0.098089187	1.557985458	0.119236695	0.229375181	NOT_CHANGE
ATP5F1B	37743.36595	0.19412558	0.088706212	2.188410211	0.028639735	0.078133935	NOT_CHANGE
ATP5F1C	12331.04005	-0.084845607	0.084935209	-0.998945055	0.317821309	0.467046203	NOT_CHANGE
ATP5F1D	8408.499439	0.526865357	0.118159383	4.458937936	8.24E-06	0.000150871	NOT_CHANGE
ATP5F1E	13737.29871	0.024087751	0.114416653	0.210526621	0.833256676	0.900716147	NOT_CHANGE
ATP5IF1	7046.951917	-0.108118214	0.108049931	-1.00063196	0.317004773	0.466258815	NOT_CHANGE
ATP5MC1	5101.218172	0.033247228	0.115640318	0.287505506	0.773725287	0.860053778	NOT_CHANGE
ATP5MC2	12224.28892	0.263103682	0.094067997	2.796952087	0.005158718	0.021251096	NOT_CHANGE
ATP5MC3	11141.11951	0.051933406	0.103819968	0.5002256	0.616916235	0.74132821	NOT_CHANGE
ATP5ME	4176.196914	0.02167865	0.122401439	0.177111071	0.859421146	0.918475593	NOT_CHANGE
ATP5MG	9531.642175	-0.1057767	0.097975758	-1.079621141	0.280310923	0.426975715	NOT_CHANGE
ATP5MJ	4506.913345	-0.077042077	0.109985524	-0.7004747	0.4836309	0.626969558	NOT_CHANGE
ATP5MK	5887.648279	0.031545994	0.104192878	0.302765356	0.762068687	0.852130866	NOT_CHANGE
ATP5PB	9286.629218	-0.073921465	0.076938961	-0.96078065	0.33666247	0.485727242	NOT_CHANGE
ATP5PD	5529.230567	0.116412557	0.09444903	1.232543702	0.217746052	0.355594874	NOT_CHANGE
ATP5PF	6582.706418	0.095150616	0.103620361	0.918261769	0.358481838	0.508005288	NOT_CHANGE
ATP5POP1	4.090882916	-0.741282009	0.19849992	-3.734419683	0.000188149	0.001666483	NOT_CHANGE
ATP6AP1	11160.23163	0.360202092	0.08521767	4.226847452	2.37E-05	0.000335968	NOT_CHANGE
ATP6AP2	7816.151311	0.036982976	0.065291459	0.566429003	0.571102184	0.702604187	NOT_CHANGE
ATP6V0A1	4647.476261	-0.059815432	0.080966346	-0.738769076	0.460047233	0.606314	NOT_CHANGE
ATP6V0A2	1757.046187	-0.105637772	0.071646687	-1.474426467	0.140366803	0.259065269	NOT_CHANGE
ATP6V0A4	47.40955752	0.179818725	0.387252501	0.464344903	0.642400658	0.761982262	NOT_CHANGE
ATP6V0B	7631.658796	0.202506488	0.095687965	2.116321399	0.034317482	0.089754708	NOT_CHANGE
ATP6V0C	1969.496235	0.424761663	0.091560877	4.639117454	3.50E-06	7.68E-05	NOT_CHANGE
ATP6V0D1	6006.215827	0.325614809	0.094940873	3.429658874	0.000604341	0.004070209	NOT_CHANGE
ATP6V0D2	112.6136602	0.809982492	0.237762793	3.406683109	0.000657574	0.004337497	NOT_CHANGE
ATP6V0E1	8932.002059	0.014817158	0.084540705	0.175266552	0.860870193	0.919268338	NOT_CHANGE
ATP6V0E2	1296.148032	0.512797613	0.155303859	3.301898713	0.000960327	0.005810235	NOT_CHANGE
ATP6V1A	4448.271522	-0.13553891	0.081444246	-1.664192579	0.096073951	0.195630613	NOT_CHANGE
ATP6V1B1	80.85247842	-0.009716814	0.254689451	-0.038151614	0.969566799	0.984385774	NOT_CHANGE
ATP6V1B2	5197.785457	0.279329443	0.076548529	3.64905043	0.000263211	0.002186017	NOT_CHANGE
ATP6V1C1	4490.288448	0.161807377	0.091107138	1.776012068	0.075730928	0.163598066	NOT_CHANGE
ATP6V1C2	541.2233767	-0.590705119	0.236414536	-2.498598983	0.012468532	0.041654575	NOT_CHANGE
ATP6V1D	2581.241416	0.109199705	0.076077959	1.43536586	0.151182869	0.273447808	NOT_CHANGE
ATP6V1E1	4970.529894	0.18511686	0.067524047	2.741495325	0.006116023	0.024153043	NOT_CHANGE
ATP6V1F	5069.085702	0.509930608	0.103397755	4.931737719	8.15E-07	2.58E-05	NOT_CHANGE
ATP6V1FP1	2.506421206	-1.099567046	0.493871119	-2.226425079	0.025985722	0.072415233	NOT_CHANGE
ATP6V1G1	5813.683897	0.141430835	0.086089142	1.642841727	0.100415684	0.202268764	NOT_CHANGE
ATP6V1G3	0.821392784	-0.945052053	0.679796756	-1.390197945	0.164468777	0.290199565	NOT_CHANGE
ATP6V1H	2744.546598	0.02746686	0.083260337	0.329891285	0.741482109	0.836590815	NOT_CHANGE
ATP7A	1391.14422	-0.130393428	0.092847653	-1.404380439	0.160205593	0.284843551	NOT_CHANGE
ATP7B	2887.963881	-0.010427112	0.201995382	-0.051620546	0.958831048	0.978588415	NOT_CHANGE
ATP8A1	2037.17361	-0.749793829	0.182535051	-4.107670407	4.00E-05	0.000508049	NOT_CHANGE
ATP8A2	76.61408829	-0.20542298	0.18237063	-1.126403851	0.259994618	0.403945442	NOT_CHANGE
ATP8B1	9976.506573	-0.159426455	0.142553808	-1.118359851	0.263413334	0.407134893	NOT_CHANGE
ATP8B2	2100.519761	-0.086409368	0.176441526	-0.489733736	0.624322326	0.747552008	NOT_CHANGE
ATP8B3	159.4579659	-0.425574109	0.205751349	-2.068390376	0.038603329	0.098082528	NOT_CHANGE
ATP8B4	204.559644	-0.216139907	0.14235595	-1.518306103	0.12893725	0.243156607	NOT_CHANGE
ATP9A	9851.354038	-0.102523525	0.111481713	-0.919644326	0.357758655	0.507249872	NOT_CHANGE
ATP9B	1624.895574	-0.120037628	0.088037315	-1.363485795	0.172729458	0.30109167	NOT_CHANGE
ATPAF1	2803.802185	0.011967072	0.06504336	0.183986061	0.85402439	0.914497909	NOT_CHANGE
ATPAF2	930.9793763	0.142252873	0.078189039	1.819345461	0.068858742	0.152091556	NOT_CHANGE
ATPSCKMT	714.2633071	0.074490281	0.102557841	0.726324577	0.467639816	0.612839376	NOT_CHANGE
ATR	2301.697941	-0.375280876	0.094290269	-3.980059457	6.89E-05	0.000776206	NOT_CHANGE
ATRAID	6317.469239	0.196592286	0.080139975	2.453111413	0.014162647	0.045899587	NOT_CHANGE
ATRIP	30.65644911	-0.089184385	0.104571838	-0.852852799	0.39374094	0.544240952	NOT_CHANGE
ATRIP.TREX1	30.65644911	-0.089184385	0.104571838	-0.852852799	0.39374094	0.544240952	NOT_CHANGE
ATRN	6408.050472	-0.117551409	0.110416804	-1.064615211	0.287050093	0.43425463	NOT_CHANGE
ATRNL1	84.95552002	-1.06666777	0.249250384	-4.279503023	1.87E-05	0.000282626	NOT_CHANGE
ATRX	9750.592939	-0.58871629	0.087615038	-6.719352135	1.83E-11	6.49E-09	NOT_CHANGE
ATXN1	2938.344249	-0.006921306	0.114370796	-0.060516371	0.951744378	0.974447121	NOT_CHANGE
ATXN10	3946.926058	-0.030715438	0.063653119	-0.482544119	0.629419465	0.751631823	NOT_CHANGE
ATXN2L	13134.33339	0.113317478	0.073385494	1.544140009	0.122554418	0.233986128	NOT_CHANGE
ATXN3	1691.905991	-0.38741537	0.072736611	-5.326277443	1.00E-07	5.42E-06	NOT_CHANGE
ATXN3L	0.380965102	-0.706555974	1.361276017	-0.519039464	0.603733221	0.73027315	NOT_CHANGE
ATXN7	2261.21731	-0.211491359	0.070718447	-2.990610915	0.0027842	0.013373014	NOT_CHANGE
ATXN7L1	993.3871746	-0.136205311	0.076280571	-1.785583272	0.074166757	0.161060176	NOT_CHANGE
ATXN7L2	422.9495173	0.086614115	0.085222902	1.016324401	0.309474932	0.458272518	NOT_CHANGE
ATXN7L3	4743.560032	0.189168934	0.07290064	2.594887145	0.009462198	0.033580211	NOT_CHANGE
AUH	806.3463061	-0.136531141	0.079602929	-1.715152214	0.086317323	0.180304545	NOT_CHANGE
AUNIP	295.1633195	0.114864967	0.142889495	0.803872719	0.421470487	0.569682626	NOT_CHANGE
AUP1	8155.591517	0.360730031	0.081910147	4.403972448	1.06E-05	0.000183158	NOT_CHANGE
AURKA	2697.191476	-0.053701563	0.159643337	-0.336384619	0.736580846	0.833292542	NOT_CHANGE
AURKAIP1	4893.342785	0.219477191	0.096750754	2.268480415	0.023299941	0.06664441	NOT_CHANGE
AURKB	1495.360512	0.448289987	0.138558393	3.23538673	0.001214781	0.007005556	NOT_CHANGE
AURKC	55.65811807	-0.479123934	0.137901541	-3.474391435	0.000512014	0.003581405	NOT_CHANGE
AUTS2	2353.452821	-0.039235538	0.167616732	-0.234078885	0.814923738	0.888518294	NOT_CHANGE
AVEN	651.9880514	0.299605377	0.080581878	3.718024242	0.000200787	0.001750762	NOT_CHANGE
AVIL	350.4926267	-0.064966439	0.162853303	-0.398926138	0.68994763	0.799002603	NOT_CHANGE
AVL9	5158.165447	-0.039278455	0.08198238	-0.479108498	0.631861444	0.753536194	NOT_CHANGE
AVP	1.736185434	-0.921192833	0.467751161	-1.969407905	0.048906269	0.117369747	NOT_CHANGE
AVPI1	2240.769061	0.065062006	0.14630635	0.444697077	0.656538682	0.772930383	NOT_CHANGE
AVPR1A	332.0066391	-0.212344257	0.186181807	-1.140520979	0.254069318	0.397323015	NOT_CHANGE
AVPR2	69.26270939	0.273809552	0.2111063	1.297022175	0.194623557	0.32831702	NOT_CHANGE
AWAT2	2.180522612	-1.282741351	0.485964722	-2.639577098	0.008300954	0.030516884	NOT_CHANGE
AXDND1	182.0608929	-0.613398496	0.312711036	-1.961550523	0.049814837	0.118885768	NOT_CHANGE
AXIN1	3411.278796	0.314054418	0.096933798	3.239885625	0.001195777	0.006923395	NOT_CHANGE
AXIN2	1572.458681	0.881674384	0.221559154	3.979408517	6.91E-05	0.00077686	NOT_CHANGE
AXL	4592.373038	0.404116402	0.175902794	2.297384781	0.021596829	0.063184144	NOT_CHANGE
AZGP1	2992.71682	0.74163153	0.289607983	2.560811766	0.010442792	0.036217213	NOT_CHANGE
AZI2	1165.599198	0.043286453	0.062500343	0.692579453	0.488573509	0.631434028	NOT_CHANGE
AZIN1	11090.47637	0.072926162	0.092701938	0.786673538	0.431472999	0.578577036	NOT_CHANGE
AZIN2	169.5999566	0.100119617	0.141923203	0.705449251	0.480530704	0.624467573	NOT_CHANGE
AZU1	7.666982216	0.119170907	0.208622027	0.571228783	0.56784457	0.700068559	NOT_CHANGE
B2M	180382.3981	0.094050586	0.117772542	0.798578213	0.424535025	0.572145227	NOT_CHANGE
B3GALNT1	680.744608	-0.183243686	0.156428181	-1.171423747	0.241428492	0.382789811	NOT_CHANGE
B3GALNT2	1005.775589	-0.064445418	0.102975231	-0.625834166	0.531423719	0.668570713	NOT_CHANGE
B3GALT1	35.56629961	-0.29124784	0.330483779	-0.881277264	0.378167769	0.528759069	NOT_CHANGE
B3GALT2	69.12208595	0.322447887	0.175540724	1.836883653	0.066227073	0.147479691	NOT_CHANGE
B3GALT5	2983.304341	-0.23678525	0.28696032	-0.825149797	0.409286551	0.558727244	NOT_CHANGE
B3GALT6	1762.349754	0.373630703	0.088455543	4.223937684	2.40E-05	0.000338923	NOT_CHANGE
B3GAT1	106.0997543	-0.278305623	0.226384382	-1.229349924	0.218940637	0.356999455	NOT_CHANGE
B3GAT2	64.125411	-0.709664078	0.114898742	-6.176430353	6.56E-10	1.00E-07	NOT_CHANGE
B3GAT3	1567.501016	0.491608875	0.081634091	6.02210265	1.72E-09	2.06E-07	NOT_CHANGE
B3GNT2	2590.52483	0.206171766	0.080335811	2.566374365	0.010276785	0.035718855	NOT_CHANGE
B3GNT3	7389.575008	0.218963719	0.146597579	1.493638032	0.135270253	0.251841159	NOT_CHANGE
B3GNT4	100.7134706	-0.214226292	0.187094947	-1.145013781	0.252203449	0.395061155	NOT_CHANGE
B3GNT5	2524.429752	-0.075932161	0.126415246	-0.600656675	0.548068681	0.682750876	NOT_CHANGE
B3GNT7	4951.235001	-0.375952895	0.229607686	-1.63737069	0.101553039	0.204048292	NOT_CHANGE
B3GNT8	701.6551219	0.581255099	0.201541115	2.884052217	0.003925936	0.01738598	NOT_CHANGE
B3GNTL1	370.2764222	0.107737184	0.103102156	1.044955684	0.296043452	0.444092918	NOT_CHANGE
B4GALNT1	208.9565989	0.543178715	0.203801825	2.665229892	0.007693571	0.028831958	NOT_CHANGE
B4GALNT2	86.18812575	0.486772517	0.415955628	1.170251065	0.241899948	0.383271603	NOT_CHANGE
B4GALNT3	3948.001317	-0.030983712	0.167591731	-0.184876137	0.853326188	0.914200559	NOT_CHANGE
B4GALNT4	533.449887	-0.179337017	0.336978298	-0.532191592	0.594593306	0.722735267	NOT_CHANGE
B4GALT1	12323.48109	-0.133894038	0.105961814	-1.263606519	0.206371293	0.342220636	NOT_CHANGE
B4GALT2	3641.785751	0.340057823	0.070095179	4.851372506	1.23E-06	3.46E-05	NOT_CHANGE
B4GALT3	2627.941448	0.376346356	0.07680993	4.899709677	9.60E-07	2.90E-05	NOT_CHANGE
B4GALT4	2409.37038	-0.133346719	0.111814957	-1.192566025	0.233039378	0.37355781	NOT_CHANGE
B4GALT5	9766.960221	0.061179004	0.087619612	0.69823413	0.485030785	0.628224744	NOT_CHANGE
B4GALT6	546.709398	-0.415659179	0.177558151	-2.340974923	0.019233459	0.058008373	NOT_CHANGE
B4GALT7	1842.032477	0.325440051	0.079339276	4.101878256	4.10E-05	0.000518628	NOT_CHANGE
B4GAT1	1434.104105	0.311371478	0.095473093	3.261353206	0.001108818	0.006518939	NOT_CHANGE
B9D1	421.976915	0.273010862	0.106854943	2.554967094	0.010619784	0.036711751	NOT_CHANGE
B9D2	325.4438702	0.25478526	0.096076882	2.651889348	0.008004277	0.029710287	NOT_CHANGE
BAALC	47.7302032	0.049958192	0.181016386	0.275987123	0.782557956	0.866148391	NOT_CHANGE
BAAT	278.6551998	-0.129907198	0.365305431	-0.355612555	0.72213074	0.822041928	NOT_CHANGE
BABAM1	1904.286168	0.177950678	0.063618492	2.797153371	0.005155505	0.021249868	NOT_CHANGE
BABAM2	2092.519142	0.029143557	0.068655519	0.424489649	0.671208753	0.783590821	NOT_CHANGE
BACE1	2192.72531	-0.049282282	0.12366628	-0.398510264	0.690254094	0.799214411	NOT_CHANGE
BACE2	13898.37684	-0.019056417	0.150349505	-0.126747458	0.899140283	0.943498399	NOT_CHANGE
BACH1	2871.767583	-0.14493963	0.089844125	-1.613234363	0.106693601	0.211340986	NOT_CHANGE
BACH2	373.7990387	-0.798468506	0.232968326	-3.427369382	0.000609459	0.004099017	NOT_CHANGE
BAD	2013.593819	0.324824447	0.09229501	3.519415058	0.0004325	0.003165928	NOT_CHANGE
BAG1	4778.806192	-0.146281158	0.105679867	-1.384191351	0.166299871	0.292817272	NOT_CHANGE
BAG2	1839.505789	-0.375481189	0.216635866	-1.7332365	0.083053642	0.174938418	NOT_CHANGE
BAG3	6120.185369	-0.150152445	0.148758416	-1.009371096	0.312796695	0.461654125	NOT_CHANGE
BAG4	1656.075449	-0.190432157	0.098090596	-1.94139056	0.052210922	0.1233173	NOT_CHANGE
BAG5	3099.269609	-0.084984956	0.060494013	-1.404849031	0.160066175	0.284732787	NOT_CHANGE
BAHD1	2691.041193	0.190803707	0.077114842	2.474279945	0.013350504	0.043849458	NOT_CHANGE
BAIAP2	3116.632212	0.187695847	0.149204836	1.257974283	0.208401057	0.344765167	NOT_CHANGE
BAIAP2L1	8092.444871	0.044046023	0.158200364	0.278419225	0.780690563	0.864799005	NOT_CHANGE
BAIAP2L2	4146.870013	-0.110190279	0.167556197	-0.657631776	0.510774771	0.649689601	NOT_CHANGE
BAIAP3	264.1960609	0.135113894	0.182018054	0.742310394	0.457899296	0.603846623	NOT_CHANGE
BAK1	3202.51681	0.472090833	0.10644569	4.435039457	9.21E-06	0.000163824	NOT_CHANGE
BAMBI	1496.170795	0.553872661	0.262455328	2.110350222	0.034828201	0.090639007	NOT_CHANGE
BANF1	7537.55924	0.448347828	0.095780391	4.680998074	2.85E-06	6.56E-05	NOT_CHANGE
BANF2	5.15884343	-0.264603879	0.415519299	-0.636802862	0.524253262	0.661974607	NOT_CHANGE
BANK1	786.791571	-0.963085274	0.245734681	-3.919207774	8.88E-05	0.000933846	NOT_CHANGE
BANP	880.4940726	0.219607417	0.05970905	3.677958635	0.000235108	0.001992571	NOT_CHANGE
BAP1	3880.512582	0.215000581	0.059093119	3.638335281	0.000274406	0.002250495	NOT_CHANGE
BARD1	997.2656262	-0.114723195	0.086724755	-1.322842538	0.185887748	0.31719004	NOT_CHANGE
BARHL1	3.850711611	-0.290529037	0.301018727	-0.965152698	0.334468335	0.483476621	NOT_CHANGE
BARHL2	2.338428317	-0.558025776	0.36442683	-1.531242295	0.125709521	0.238417691	NOT_CHANGE
BARX1	2465.304219	-0.45390324	0.306604269	-1.480420483	0.138761067	0.256990504	NOT_CHANGE
BARX2	888.0577124	0.228109963	0.251457893	0.907149742	0.364327617	0.514150284	NOT_CHANGE
BASP1	2020.505556	0.251968397	0.171057334	1.473005525	0.140749546	0.259554237	NOT_CHANGE
BATF	646.7643744	0.51065917	0.168029826	3.039098362	0.002372874	0.011805641	NOT_CHANGE
BATF2	1685.930154	0.714714112	0.199359435	3.585052852	0.00033701	0.002623362	NOT_CHANGE
BATF3	118.9873171	0.201640007	0.133342532	1.512195722	0.130484079	0.245223063	NOT_CHANGE
BAX	3463.709162	0.43636228	0.100568472	4.33895703	1.43E-05	0.000229415	NOT_CHANGE
BAZ1B	8963.715645	-0.018275681	0.065030251	-0.281033532	0.778684681	0.863286968	NOT_CHANGE
BAZ2A	9448.726447	-0.002537744	0.067131886	-0.037802368	0.969845256	0.9844034	NOT_CHANGE
BAZ2B	2988.443497	-0.457690154	0.098105466	-4.665286964	3.08E-06	6.99E-05	NOT_CHANGE
BBC3	1352.878863	0.424101226	0.123271248	3.44039046	0.000580876	0.003937018	NOT_CHANGE
BBLN	6550.495009	0.21046805	0.128809229	1.633951629	0.102269008	0.205037513	NOT_CHANGE
BBOF1	293.664605	-0.432732682	0.112971358	-3.830463677	0.000127902	0.001225364	NOT_CHANGE
BBOX1	43.33472292	-1.126332965	0.268402745	-4.19642863	2.71E-05	0.000372464	NOT_CHANGE
BBS1	176.1307451	-0.330833756	0.098084785	-3.372936564	0.000743711	0.004760829	NOT_CHANGE
BBS10	710.9318384	0.070636325	0.122880171	0.574839084	0.565400131	0.697825202	NOT_CHANGE
BBS12	244.4016661	-0.012202869	0.088325274	-0.138158289	0.89011532	0.938941209	NOT_CHANGE
BBS2	1307.30062	-0.210788989	0.086045741	-2.449731812	0.014296265	0.046208139	NOT_CHANGE
BBS4	818.8358357	-0.163893881	0.07402825	-2.21393699	0.026833114	0.074281743	NOT_CHANGE
BBS5	343.419597	-0.132748488	0.114193051	-1.16249182	0.245035745	0.38701433	NOT_CHANGE
BBS7	748.7308364	-0.238776528	0.065905809	-3.622996694	0.00029121	0.002346237	NOT_CHANGE
BBS9	649.3341581	-0.193795683	0.080321671	-2.412744667	0.015832907	0.050044796	NOT_CHANGE
BBX	4472.863615	-0.23051918	0.09569425	-2.408913612	0.016000085	0.050452109	NOT_CHANGE
BCAN	192.3094742	0.16820379	0.177010944	0.950245141	0.341987707	0.491417395	NOT_CHANGE
BCAP29	2843.78306	-0.127726325	0.070669995	-1.807362872	0.070705719	0.155130139	NOT_CHANGE
BCAP31	11802.44064	0.281696682	0.095665654	2.944595784	0.003233768	0.01495361	NOT_CHANGE
BCAR1	8316.508442	0.181741798	0.098165742	1.851377015	0.064115333	0.144018854	NOT_CHANGE
BCAR3	1385.017833	0.127079754	0.12837012	0.989948079	0.322199498	0.471282218	NOT_CHANGE
BCAS1	3954.865204	-0.552202324	0.263921073	-2.092301	0.036411598	0.093828719	NOT_CHANGE
BCAS2	1879.596958	-0.030274397	0.072299173	-0.418737801	0.675407767	0.787284385	NOT_CHANGE
BCAS3	1543.142597	-0.067163994	0.086402846	-0.777335442	0.43696089	0.583915433	NOT_CHANGE
BCAS4	809.1044243	0.036651174	0.166037258	0.220740658	0.825294371	0.895738142	NOT_CHANGE
BCAT1	1399.929165	0.196396755	0.173590941	1.131376752	0.257896552	0.401699348	NOT_CHANGE
BCAT2	2545.080824	0.362088608	0.11479684	3.154168772	0.00160956	0.008731766	NOT_CHANGE
BCCIP	2894.817062	0.153884515	0.080721003	1.906375169	0.056601548	0.130973743	NOT_CHANGE
BCDIN3D	287.0006665	-0.163640839	0.079737138	-2.052253727	0.04014501	0.100955305	NOT_CHANGE
BCHE	204.4932785	-1.172701033	0.3269364	-3.586939338	0.000334582	0.002609039	NOT_CHANGE
BCKDHB	1423.294656	-0.215051783	0.108579669	-1.980589788	0.047637295	0.115009117	NOT_CHANGE
BCKDK	3864.964658	0.515467792	0.089450561	5.762599846	8.28E-09	7.17E-07	NOT_CHANGE
BCL10	2047.514881	-0.27120602	0.097776721	-2.773727916	0.005541801	0.022420694	NOT_CHANGE
BCL11A	1294.063451	-0.083523059	0.228337807	-0.365787251	0.714523834	0.816766302	NOT_CHANGE
BCL11B	1309.275379	-0.168024022	0.127303063	-1.319874147	0.18687704	0.318369111	NOT_CHANGE
BCL2	931.1474378	-0.09889039	0.173279188	-0.570699751	0.568203187	0.700259032	NOT_CHANGE
BCL2A1	557.1922546	0.642458486	0.195239689	3.290614173	0.000999689	0.00599298	NOT_CHANGE
BCL2L1	8086.584547	0.290282667	0.108366177	2.678720209	0.007390412	0.028016364	NOT_CHANGE
BCL2L10	84.08423076	-0.044691614	0.29478602	-0.151606967	0.879496938	0.93188606	NOT_CHANGE
BCL2L11	2140.592925	0.181141713	0.099984352	1.811700627	0.070032467	0.154067577	NOT_CHANGE
BCL2L12	1466.18299	0.424399331	0.117114296	3.623804656	0.000290301	0.002341432	NOT_CHANGE
BCL2L13	3167.990215	0.05920233	0.057745938	1.025220679	0.305259073	0.453841449	NOT_CHANGE
BCL2L14	1079.795846	-0.012958931	0.169090754	-0.07663891	0.938910804	0.966500969	NOT_CHANGE
BCL2L2	2216.853685	-0.120080759	0.083264312	-1.442163575	0.149256233	0.271109711	NOT_CHANGE
BCL3	9994.872471	0.147301785	0.105840922	1.391728095	0.164004751	0.28963619	NOT_CHANGE
BCL6	3066.060318	-0.138913223	0.128169813	-1.083821688	0.278443867	0.424736338	NOT_CHANGE
BCL6B	847.0824212	0.135372118	0.131859773	1.026636972	0.304591438	0.453347372	NOT_CHANGE
BCL7A	1682.907707	0.230328516	0.103045901	2.23520308	0.025404019	0.071199745	NOT_CHANGE
BCL7B	3890.34261	0.414488784	0.078257412	5.296479589	1.18E-07	6.08E-06	NOT_CHANGE
BCL7C	3648.051491	0.390785064	0.101075515	3.866268335	0.000110513	0.001101624	NOT_CHANGE
BCL9	2959.521386	0.101566362	0.090487465	1.122435715	0.261677226	0.405497117	NOT_CHANGE
BCL9L	7416.728269	0.261653992	0.106283858	2.461841302	0.013822581	0.045040852	NOT_CHANGE
BCLAF1	9093.332	-0.290484078	0.060571202	-4.795745621	1.62E-06	4.30E-05	NOT_CHANGE
BCLAF3	833.8807919	-0.248407038	0.087553874	-2.837190722	0.004551242	0.0194757	NOT_CHANGE
BCO1	333.1622632	0.397856209	0.221736882	1.794271686	0.072769815	0.158521155	NOT_CHANGE
BCOR	4081.862409	-0.189177432	0.093830656	-2.016158035	0.043783453	0.108042031	NOT_CHANGE
BCORL1	1846.051705	0.138148244	0.100459202	1.37516765	0.169079475	0.296143357	NOT_CHANGE
BCR	6104.223406	0.053072234	0.084429494	0.628598271	0.529612093	0.666658279	NOT_CHANGE
BCS1L	1173.303091	0.129857837	0.074103193	1.752391925	0.079706439	0.169638508	NOT_CHANGE
BDH1	2659.876077	0.03872233	0.144552355	0.267877545	0.788793579	0.870102418	NOT_CHANGE
BDH2	947.1617632	-0.089953828	0.120404709	-0.747095597	0.455005858	0.600856948	NOT_CHANGE
BDKRB1	142.935301	0.27352483	0.182767058	1.496576209	0.134503564	0.250875867	NOT_CHANGE
BDKRB2	1235.877998	0.105733388	0.156223169	0.676809901	0.498526575	0.639498949	NOT_CHANGE
BDNF	127.5733549	0.526200857	0.208943487	2.518388415	0.011789323	0.03980917	NOT_CHANGE
BDP1	3368.315864	-0.45155966	0.084795939	-5.325251035	1.01E-07	5.43E-06	NOT_CHANGE
BEAN1	107.6854411	-0.088326196	0.218765808	-0.403747718	0.686398246	0.795868003	NOT_CHANGE
BECN1	3023.240724	0.071484388	0.066905386	1.068439958	0.285322101	0.43255145	NOT_CHANGE
BEGAIN	161.1178701	-0.618201833	0.21953511	-2.815958833	0.00486319	0.020469185	NOT_CHANGE
BEND2	3.556936754	-0.582701607	0.410046408	-1.421062579	0.155298568	0.278719145	NOT_CHANGE
BEND3	1043.289913	-0.11573766	0.111506203	-1.037948174	0.299294184	0.447668933	NOT_CHANGE
BEND5	104.5103915	-0.37861455	0.238619962	-1.586684313	0.112584161	0.22017589	NOT_CHANGE
BEND6	114.8718745	-0.214684284	0.206559636	-1.039333183	0.298649807	0.447122862	NOT_CHANGE
BEND7	1226.946414	-0.201300638	0.155264482	-1.296501526	0.194802755	0.328584691	NOT_CHANGE
BEST1	211.5029179	0.358274197	0.153385633	2.335774157	0.019503015	0.058589561	NOT_CHANGE
BEST2	11.9862846	-0.395342575	0.292456868	-1.351797885	0.176439981	0.305761816	NOT_CHANGE
BEST3	18.9281923	-0.027179635	0.335251429	-0.081072392	0.935384382	0.964483355	NOT_CHANGE
BEST4	47.12415387	0.074629449	0.206600549	0.361225803	0.717930655	0.819192908	NOT_CHANGE
BET1	1383.090755	0.029450285	0.088435551	0.333014099	0.739123641	0.835401748	NOT_CHANGE
BET1L	4134.364638	-0.010323229	0.073206701	-0.141014805	0.887858247	0.937456976	NOT_CHANGE
BEX1	117.0227204	-0.429988877	0.408157475	-1.053487693	0.292117532	0.439728215	NOT_CHANGE
BEX2	195.6211157	0.246109566	0.340612599	0.722549803	0.469956517	0.614929409	NOT_CHANGE
BEX3	2111.146299	0.240001882	0.200755222	1.195495087	0.231893654	0.372318274	NOT_CHANGE
BEX4	773.4155652	-0.39225638	0.197983738	-1.981255549	0.047562623	0.114915488	NOT_CHANGE
BEX5	173.3059421	-0.667261034	0.272175896	-2.451580191	0.014223049	0.046017945	NOT_CHANGE
BFAR	3996.091608	0.203924587	0.068918815	2.958910229	0.00308729	0.014443141	NOT_CHANGE
BFSP1	139.6152936	0.166977343	0.169029475	0.987859324	0.323221549	0.472066872	NOT_CHANGE
BFSP2	17.06050632	-0.280512458	0.253306598	-1.107402886	0.268119779	0.412129576	NOT_CHANGE
BGN	39116.35149	0.405615413	0.18734075	2.165121114	0.030378411	0.081873399	NOT_CHANGE
BHLHA15	163.0666464	0.975648822	0.226439134	4.308658159	1.64E-05	0.000256281	NOT_CHANGE
BHLHE22	120.2352335	0.099149457	0.219229122	0.452264081	0.651078749	0.768893456	NOT_CHANGE
BHLHE23	0.765481458	-1.425810086	0.551816699	-2.583847296	0.009770504	0.034406703	NOT_CHANGE
BHLHE40	12787.64269	0.078004759	0.13827556	0.564125423	0.572668777	0.703757922	NOT_CHANGE
BHLHE41	2694.651837	-0.170256225	0.185085608	-0.919878245	0.357636388	0.507150563	NOT_CHANGE
BHMT	29.84975773	-0.319532417	0.317642103	-1.005951081	0.314439103	0.4635653	NOT_CHANGE
BHMT2	156.0348547	-0.513313102	0.23524015	-2.182081171	0.029103543	0.079130199	NOT_CHANGE
BICC1	1225.545458	-0.05966008	0.193811493	-0.307825296	0.758215272	0.849245665	NOT_CHANGE
BICD1	1183.12023	-0.197939602	0.103654703	-1.909605608	0.056184013	0.130222941	NOT_CHANGE
BICD2	2769.64789	-0.057939259	0.097136857	-0.596470392	0.550861028	0.684843845	NOT_CHANGE
BICDL1	1456.135669	0.060763495	0.130181528	0.466759732	0.640671789	0.760643331	NOT_CHANGE
BICDL2	1819.105001	-0.024521136	0.131208991	-0.186886096	0.851749941	0.913122936	NOT_CHANGE
BICRA	2757.601891	-0.030849985	0.065740986	-0.469265629	0.63887978	0.758853704	NOT_CHANGE
BICRAL	2545.870663	-0.250387329	0.091922162	-2.723906012	0.006451486	0.025111073	NOT_CHANGE
BID	2538.113365	0.209305638	0.09799907	2.135792079	0.032696365	0.086561288	NOT_CHANGE
BIK	1212.842743	-0.01536152	0.16214243	-0.094740902	0.924520629	0.95784693	NOT_CHANGE
BIN1	4186.437505	0.351284817	0.114020889	3.080881245	0.002063889	0.010569676	NOT_CHANGE
BIN2	753.5425029	0.211528974	0.161142139	1.312685651	0.189288895	0.321363385	NOT_CHANGE
BIN3	973.7421574	0.266476147	0.08717949	3.05663807	0.002238344	0.011296861	NOT_CHANGE
BIRC2	3839.731409	-0.216702594	0.06658297	-3.254624923	0.001135422	0.006646059	NOT_CHANGE
BIRC3	8695.292355	-0.210937136	0.19208497	-1.09814493	0.272141209	0.417163768	NOT_CHANGE
BIRC5	2446.278001	0.379934189	0.147286095	2.579565904	0.009892458	0.034681734	NOT_CHANGE
BIRC6	8048.914235	-0.396123745	0.080834251	-4.900444293	9.56E-07	2.90E-05	NOT_CHANGE
BIRC7	80.94240702	0.820850089	0.298147154	2.75317097	0.005902106	0.023510033	NOT_CHANGE
BIVM	1059.15704	-0.044978911	0.099820953	-0.450595894	0.652280827	0.769575043	NOT_CHANGE
BLCAP	4721.232858	0.166347655	0.088257136	1.884806855	0.059455919	0.135821523	NOT_CHANGE
BLK	327.864923	-1.004678335	0.345003331	-2.912082995	0.003590272	0.016259312	NOT_CHANGE
BLMH	1914.122814	0.03956715	0.106503646	0.371509816	0.710257846	0.813718861	NOT_CHANGE
BLNK	1672.016025	-0.07065686	0.163894454	-0.431111966	0.666386961	0.779961355	NOT_CHANGE
BLOC1S1	1860.440546	0.229118241	0.108371536	2.114192064	0.034498866	0.090133672	NOT_CHANGE
BLOC1S4	894.6917546	0.206271565	0.078379243	2.631711625	0.008495594	0.031023258	NOT_CHANGE
BLOC1S6	2877.138787	-0.292218896	0.060015171	-4.869083747	1.12E-06	3.23E-05	NOT_CHANGE
BLTP1	4569.1078	-0.39309936	0.091073741	-4.316275534	1.59E-05	0.000248812	NOT_CHANGE
BLTP2	10752.21158	-0.07937598	0.090410929	-0.877946735	0.379972625	0.530615994	NOT_CHANGE
BLTP3A	2321.379046	0.01458411	0.084917401	0.171744659	0.863638275	0.921064358	NOT_CHANGE
BLTP3B	1538.012123	-0.352754358	0.085753814	-4.113570473	3.90E-05	0.000497756	NOT_CHANGE
BLVRA	1383.871681	0.320414177	0.135561601	2.363605726	0.018098062	0.055472309	NOT_CHANGE
BLVRB	4761.582979	0.393631879	0.137881544	2.85485546	0.004305642	0.018685015	NOT_CHANGE
BLZF1	1894.718623	-0.139317888	0.077019394	-1.808867637	0.070471569	0.154806158	NOT_CHANGE
BMAL1	738.4023751	-0.122297845	0.084092993	-1.454316717	0.145858518	0.266679878	NOT_CHANGE
BMAL2	3157.332003	0.035341341	0.134913247	0.26195605	0.793355326	0.873269074	NOT_CHANGE
BMERB1	991.3041975	-0.206329797	0.177940048	-1.159546707	0.246233409	0.388516217	NOT_CHANGE
BMF	1642.298613	0.178158948	0.136654944	1.303713885	0.192331154	0.325478799	NOT_CHANGE
BMI1	3180.963027	-0.096495366	0.094704222	-1.018913035	0.308244255	0.457073717	NOT_CHANGE
BMP1	3501.268678	0.323154304	0.103339725	3.127106294	0.001765361	0.009380039	NOT_CHANGE
BMP10	1.181537735	-1.841618021	0.603391001	-3.052113835	0.002272359	0.011446144	DOWN
BMP15	0.37340997	-0.641694533	0.873095356	-0.734965005	0.462360807	0.608011677	NOT_CHANGE
BMP2	2560.745112	-0.128963262	0.183395279	-0.703198372	0.481932134	0.625359047	NOT_CHANGE
BMP2K	947.1281006	0.142294784	0.101171776	1.406467197	0.159585439	0.284122817	NOT_CHANGE
BMP3	250.2794363	-0.612061531	0.396328745	-1.54432788	0.122508922	0.233927162	NOT_CHANGE
BMP4	2839.390218	0.539818768	0.207910407	2.596400897	0.009420608	0.033499447	NOT_CHANGE
BMP5	46.85051221	-0.626326106	0.286044344	-2.189611923	0.028552394	0.077975993	NOT_CHANGE
BMP6	201.9490948	0.123084897	0.196351627	0.626859576	0.530751287	0.667829707	NOT_CHANGE
BMP7	1265.402086	0.732183248	0.30630587	2.390366358	0.016831574	0.052383982	NOT_CHANGE
BMP8A	260.4153235	0.208372837	0.161239188	1.292321301	0.196245898	0.330288118	NOT_CHANGE
BMP8B	658.7484715	-0.024455718	0.164788053	-0.148407108	0.88202149	0.93369583	NOT_CHANGE
BMPER	106.5503058	-0.537342723	0.259282239	-2.072423954	0.038225921	0.097337829	NOT_CHANGE
BMPR1A	2557.125772	-0.266160745	0.11188631	-2.378849977	0.017366742	0.053712198	NOT_CHANGE
BMPR1B	285.1062791	-0.8801779	0.287302965	-3.063587946	0.002186999	0.011086659	NOT_CHANGE
BMS1	3516.693921	-0.161419238	0.068996094	-2.339541692	0.019307416	0.058129842	NOT_CHANGE
BMT2	688.521188	-0.172184286	0.085776547	-2.007358567	0.044711497	0.109749518	NOT_CHANGE
BMX	99.47570543	-0.498021521	0.231638942	-2.149990484	0.031555967	0.0842387	NOT_CHANGE
BNC1	28.64773921	-1.132428512	0.355801633	-3.182752431	0.001458823	0.008078276	NOT_CHANGE
BNC2	1059.71958	-0.576118026	0.231980494	-2.483476161	0.013010704	0.042999249	NOT_CHANGE
BNIP1	495.9936194	-0.030449524	0.081537634	-0.373441347	0.708819991	0.812718864	NOT_CHANGE
BNIP2	3603.434743	-0.504856395	0.080308661	-6.286450161	3.25E-10	5.59E-08	NOT_CHANGE
BNIP3	1038.355872	0.546235893	0.191788764	2.848112065	0.004397944	0.018977541	NOT_CHANGE
BNIP3L	4690.919214	-0.087633943	0.095075632	-0.92172874	0.356670086	0.506230158	NOT_CHANGE
BNIPL	45.58419717	-0.266683404	0.205879895	-1.295334859	0.195204739	0.32912403	NOT_CHANGE
BOC	1637.033806	-0.017973121	0.25742212	-0.069819643	0.944337212	0.969981209	NOT_CHANGE
BOD1	1762.545615	0.130930585	0.068027588	1.924668938	0.054270789	0.126946385	NOT_CHANGE
BOD1L1	5134.562129	-0.374944737	0.077311454	-4.849795429	1.24E-06	3.48E-05	NOT_CHANGE
BOK	2798.517855	0.424248659	0.130431836	3.252646523	0.001143356	0.006687611	NOT_CHANGE
BOLA1	513.3494543	0.371117777	0.109168267	3.399502334	0.000675086	0.0044311	NOT_CHANGE
BOLA2	52.86216983	0.492673452	0.173281686	2.843194013	0.004466387	0.019195274	NOT_CHANGE
BOLA2B	52.86216983	0.492673452	0.173281686	2.843194013	0.004466387	0.019195274	NOT_CHANGE
BOLA3	1178.066203	0.298235063	0.110984264	2.687183308	0.00720574	0.027442437	NOT_CHANGE
BOLL	17.51621815	-0.938480309	0.276163074	-3.398283113	0.000678102	0.004447249	NOT_CHANGE
BORA	640.0602308	-0.088400507	0.125526256	-0.704239177	0.481283837	0.624928366	NOT_CHANGE
BORCS5	659.3688781	-0.055759379	0.069355703	-0.803962414	0.421418682	0.569660701	NOT_CHANGE
BORCS7	1247.69297	-0.268079803	0.084982903	-3.154514544	0.001607654	0.008724382	NOT_CHANGE
BPGM	1064.778609	0.143618487	0.081430192	1.763700706	0.077782382	0.166830298	NOT_CHANGE
BPHL	766.4557594	0.316605273	0.100190115	3.160045003	0.001577448	0.008589578	NOT_CHANGE
BPI	35.83806529	-0.175854943	0.249672092	-0.70434361	0.481218814	0.624905256	NOT_CHANGE
BPIFA2	38.61189207	-1.251509736	0.427043525	-2.93063742	0.003382673	0.015485622	NOT_CHANGE
BPIFA3	1.646273072	-0.600818422	0.702477759	-0.855284618	0.392393601	0.542993879	NOT_CHANGE
BPIFB1	14015.13297	-0.695134424	0.450700841	-1.542341084	0.12299073	0.234622649	NOT_CHANGE
BPIFB2	11.42302854	-1.16599108	0.525527596	-2.218705713	0.026506752	0.073607389	NOT_CHANGE
BPIFB3	1.0886945	-2.462534075	0.731363277	-3.367046381	0.000759779	0.004830541	DOWN
BPIFB4	9.608508066	-0.121988027	0.483645281	-0.252226231	0.800866204	0.878757166	NOT_CHANGE
BPIFB6	1.416210574	-1.372301903	0.649155139	-2.113981419	0.034516854	0.090158317	NOT_CHANGE
BPIFB9P	12.7240122	-0.246889344	0.234148387	-1.054414029	0.291693402	0.4392963	NOT_CHANGE
BPIFC	5.168681524	-0.434879744	0.475475449	-0.91462082	0.360390725	0.510033161	NOT_CHANGE
BPNT1	2406.362589	-0.038225403	0.098891732	-0.386537901	0.699098339	0.805749842	NOT_CHANGE
BPNT2	9381.250622	-0.165602798	0.070971352	-2.333375285	0.019628457	0.05888905	NOT_CHANGE
BPTF	7467.495948	-0.331951607	0.058538813	-5.670624185	1.42E-08	1.10E-06	NOT_CHANGE
BPY2	0.010924701	0.297312871	2.902483644	0.102433952	0.918412235	0.954369394	NOT_CHANGE
BPY2B	0	NA	NA	NA	NA	NA	NOT_CHANGE
BPY2C	0.00451518	0.331662319	2.902483644	0.114268454	0.909024989	0.949349667	NOT_CHANGE
BRAF	2046.314377	-0.248301043	0.069667408	-3.564091888	0.000365118	0.002783417	NOT_CHANGE
BRAP	1619.724909	0.017365041	0.046260483	0.375375251	0.707381408	0.812110561	NOT_CHANGE
BRAT1	4769.792153	0.193001871	0.086315983	2.235992275	0.025352277	0.071129444	NOT_CHANGE
BRCA1	1866.49372	-0.126308873	0.12189675	-1.036195579	0.300110909	0.448366172	NOT_CHANGE
BRCA2	1339.822417	-0.180338186	0.126614214	-1.424312323	0.154356082	0.27752544	NOT_CHANGE
BRCC3	2496.656582	0.042012844	0.089290563	0.470518302	0.637984762	0.758352988	NOT_CHANGE
BRD1	3123.522857	-0.042060072	0.061633772	-0.682419249	0.494973887	0.636417714	NOT_CHANGE
BRD10	3054.056212	-0.441243355	0.089045974	-4.955230829	7.22E-07	2.37E-05	NOT_CHANGE
BRD3	3203.675483	-0.039551969	0.077147915	-0.512677103	0.608177209	0.733874195	NOT_CHANGE
BRD4	11000.04481	-0.146305362	0.054882262	-2.665804137	0.007680443	0.028802109	NOT_CHANGE
BRD7	4251.883623	0.182525399	0.069249834	2.635752156	0.008395102	0.030747471	NOT_CHANGE
BRD7P2	62.98692497	-0.154220753	0.103320599	-1.492642843	0.135530702	0.252057506	NOT_CHANGE
BRD8	2528.671851	-0.250387092	0.066090556	-3.788545685	0.000151532	0.001403814	NOT_CHANGE
BRD9	2293.205415	-0.110865766	0.083634868	-1.325592656	0.18497466	0.316036215	NOT_CHANGE
BRDT	21.3166367	-1.38182278	0.354184866	-3.901416785	9.56E-05	0.000989633	NOT_CHANGE
BRF1	2151.761538	0.103352115	0.066245184	1.560145338	0.11872554	0.228639139	NOT_CHANGE
BRF2	362.5733419	0.381155082	0.098697	3.861871016	0.000112522	0.001117671	NOT_CHANGE
BRI3	7190.995765	0.482610881	0.126506425	3.814912006	0.000136231	0.00129202	NOT_CHANGE
BRI3BP	5478.906825	-0.001682963	0.12141961	-0.013860716	0.988941103	0.993845456	NOT_CHANGE
BRICD5	116.8352612	-0.427115227	0.116440489	-3.668098874	0.000244361	0.002057849	NOT_CHANGE
BRINP1	29.02446745	-0.506469401	0.321264051	-1.576489493	0.114913038	0.223637592	NOT_CHANGE
BRINP3	50.42147334	-1.523916149	0.377163228	-4.040468519	5.33E-05	0.000638738	DOWN
BRIP1	711.7594721	-0.263415728	0.13168165	-2.000398139	0.045457289	0.111205034	NOT_CHANGE
BRIX1	2362.253204	-0.107327141	0.122834159	-0.87375647	0.382250891	0.532635957	NOT_CHANGE
BRME1	266.3054652	-0.051524984	0.198526799	-0.259536669	0.795221193	0.874895742	NOT_CHANGE
BRMS1	2532.717108	0.371352377	0.08923773	4.161383033	3.16E-05	0.000420254	NOT_CHANGE
BRMS1L	432.975772	-0.189050738	0.077883673	-2.427347503	0.01520968	0.048494674	NOT_CHANGE
BROX	4587.06079	-0.286039485	0.071200852	-4.017360435	5.89E-05	0.000687053	NOT_CHANGE
BRPF1	1926.514351	0.258492689	0.05977885	4.324149592	1.53E-05	0.000241034	NOT_CHANGE
BRPF3	4512.510223	0.153817873	0.082942385	1.854514712	0.063665557	0.143169252	NOT_CHANGE
BRS3	3.061662686	-0.755139522	0.401682777	-1.879940006	0.060116255	0.136938122	NOT_CHANGE
BRSK1	255.5872066	0.249084335	0.164142749	1.517486068	0.129144008	0.243379019	NOT_CHANGE
BRSK2	317.7674699	-0.443403027	0.260890958	-1.699572229	0.089211418	0.18492627	NOT_CHANGE
BRWD1	3548.106066	-0.326996028	0.080074138	-4.083665937	4.43E-05	0.000551755	NOT_CHANGE
BRWD3	2142.151664	-0.17737959	0.087029755	-2.038148798	0.041535054	0.103524005	NOT_CHANGE
BSCL2	479.1317171	0.406452075	0.094363209	4.307315093	1.65E-05	0.000256841	NOT_CHANGE
BSDC1	5509.9947	-0.033298086	0.056204331	-0.592446984	0.553551312	0.687334442	NOT_CHANGE
BSG	44146.71373	0.312062015	0.090568637	3.445585867	0.000569823	0.003880176	NOT_CHANGE
BSN	168.5968623	0.052447314	0.213343193	0.245835423	0.805809634	0.882005089	NOT_CHANGE
BSND	4.340627318	-0.056083581	0.378910027	-0.148012924	0.882332569	0.933778151	NOT_CHANGE
BSPRY	1374.621833	0.490184676	0.138982308	3.52695738	0.000420364	0.003096923	NOT_CHANGE
BST1	433.4198494	-0.024301136	0.185711491	-0.13085424	0.895890614	0.94225373	NOT_CHANGE
BST2	8662.38924	0.565970263	0.177726069	3.18450898	0.001449998	0.008037749	NOT_CHANGE
BTAF1	2793.256367	-0.325035786	0.09715082	-3.345682382	0.000820804	0.005142953	NOT_CHANGE
BTBD1	4561.464539	-0.067074599	0.066109443	-1.014599366	0.310296842	0.458895348	NOT_CHANGE
BTBD10	1779.909476	-0.10573043	0.061285755	-1.72520399	0.084490717	0.177321957	NOT_CHANGE
BTBD16	135.1287347	0.282889537	0.265148606	1.06690939	0.286012754	0.433366091	NOT_CHANGE
BTBD2	7099.666303	0.357897526	0.073138631	4.893413001	9.91E-07	2.97E-05	NOT_CHANGE
BTBD3	3860.262409	-0.212472499	0.130364182	-1.629838009	0.103135738	0.206258593	NOT_CHANGE
BTBD6	2675.781071	0.253025051	0.081864082	3.09079448	0.001996218	0.010272403	NOT_CHANGE
BTBD7	2811.897318	-0.178474757	0.069259722	-2.576891029	0.009969337	0.034885054	NOT_CHANGE
BTBD9	1631.389252	-0.08884982	0.085123424	-1.043776392	0.296588857	0.44461944	NOT_CHANGE
BTC	500.2511889	-0.374120412	0.172225396	-2.172272047	0.029835149	0.080690882	NOT_CHANGE
BTD	1196.560172	0.001458212	0.099921303	0.014593609	0.988356398	0.993444941	NOT_CHANGE
BTF3	19865.79291	0.119350094	0.085225801	1.400398619	0.161393983	0.286288784	NOT_CHANGE
BTF3L4	2519.535201	-0.051666425	0.071394962	-0.72367046	0.469268073	0.614269221	NOT_CHANGE
BTG1	8792.127218	0.172103208	0.096040766	1.791980793	0.073136043	0.159192222	NOT_CHANGE
BTG2	10079.83087	-0.080438139	0.160208802	-0.502083145	0.615609036	0.74010852	NOT_CHANGE
BTG3	1722.217008	0.006453764	0.099925687	0.064585632	0.948503925	0.972498997	NOT_CHANGE
BTG4	1.400246421	-0.372393555	0.528458697	-0.704678638	0.481010248	0.624731203	NOT_CHANGE
BTK	449.1353387	0.009643856	0.203591418	0.047368677	0.962219393	0.980158454	NOT_CHANGE
BTLA	110.9052052	-0.63891165	0.262078983	-2.437859167	0.014774529	0.047418892	NOT_CHANGE
BTN1A1	45.61562718	0.288173293	0.300901406	0.957700055	0.338214029	0.487443108	NOT_CHANGE
BTN2A1	1616.853637	-0.140733841	0.072194052	-1.949382767	0.051249731	0.121471973	NOT_CHANGE
BTN2A2	744.9241404	0.141152154	0.119629044	1.179915417	0.238033857	0.379285759	NOT_CHANGE
BTN3A1	3335.475402	-0.073753228	0.125747735	-0.586517346	0.557527908	0.690700504	NOT_CHANGE
BTN3A2	4545.945902	-0.027536939	0.114791476	-0.239886616	0.810418157	0.885286744	NOT_CHANGE
BTN3A3	2288.832694	0.041526818	0.130915619	0.317202929	0.751089628	0.844088585	NOT_CHANGE
BTNL3	397.3598177	-0.2779052	0.350466896	-0.792957061	0.42780284	0.575327257	NOT_CHANGE
BTNL8	1002.728066	-0.469622517	0.294243117	-1.596035693	0.110480825	0.216990249	NOT_CHANGE
BTNL9	680.00579	-0.680214232	0.181840769	-3.740713564	0.000183499	0.00163111	NOT_CHANGE
BTRC	1333.710634	-0.106026899	0.069018554	-1.536208643	0.124487217	0.236547876	NOT_CHANGE
BUB1	2525.379878	-0.016983116	0.136193764	-0.124698188	0.900762492	0.944410873	NOT_CHANGE
BUB1B	1649.057076	-0.20519553	0.130822942	-1.568498053	0.116764944	0.226196755	NOT_CHANGE
BUB1B.PAK6	38.78608264	0.036554193	0.189804393	0.192588761	0.847281047	0.9099163	NOT_CHANGE
BUB3	7243.03121	0.218731638	0.080486599	2.717615596	0.006575418	0.025494277	NOT_CHANGE
BUD13	1204.920701	0.159356264	0.063425257	2.512504811	0.011987747	0.040326086	NOT_CHANGE
BUD23	5092.429548	0.164867035	0.090660782	1.818504441	0.068987069	0.152335627	NOT_CHANGE
BUD31	2959.245067	0.396338364	0.093047342	4.259534487	2.05E-05	0.000301701	NOT_CHANGE
BVES	667.7461958	-0.759075463	0.270189101	-2.809422953	0.00496304	0.020672462	NOT_CHANGE
BYSL	1316.368732	0.463379752	0.106495788	4.351155665	1.35E-05	0.000220771	NOT_CHANGE
BZW1	6844.432909	-0.027501845	0.072952615	-0.3769823	0.706186759	0.811291268	NOT_CHANGE
BZW2	6535.870549	-0.021580556	0.107083275	-0.201530593	0.84028371	0.905292237	NOT_CHANGE
C10orf120	1.37533696	-1.096490603	0.647617365	-1.693114889	0.090433601	0.186903113	NOT_CHANGE
C10orf53	1.882694365	-1.221933733	0.513811263	-2.378176232	0.017398508	0.053759327	NOT_CHANGE
C10orf67	9.93988095	0.044737282	0.325885419	0.137279177	0.890810129	0.939334696	NOT_CHANGE
C10orf71	3.768530207	-0.760459979	0.337284629	-2.254653528	0.024155085	0.068490746	NOT_CHANGE
C10orf88	516.4829779	-0.009132401	0.082098504	-0.111237115	0.911428321	0.950616944	NOT_CHANGE
C10orf90	5.340621504	-1.038325163	0.36055309	-2.879812134	0.003979122	0.017587456	NOT_CHANGE
C10orf95	142.3823033	0.180538	0.139505662	1.294126691	0.195621664	0.329584005	NOT_CHANGE
C11orf16	15.22934661	-0.205670953	0.242130658	-0.849421361	0.395646871	0.545744508	NOT_CHANGE
C11orf21	90.59363995	-0.693970233	0.236896878	-2.929419069	0.003395962	0.015528695	NOT_CHANGE
C11orf24	4381.641156	0.334987616	0.106483539	3.145909877	0.00165571	0.008915662	NOT_CHANGE
C11orf40	1.177229672	0.799717146	0.839722226	0.952359151	0.340914869	0.490139752	NOT_CHANGE
C11orf42	19.58579931	-0.335171868	0.198897242	-1.685150909	0.09195946	0.189420868	NOT_CHANGE
C11orf52	7.189802851	0.151130277	0.192001517	0.787130643	0.431205393	0.578300003	NOT_CHANGE
C11orf54	1840.36381	-0.116624833	0.09502246	-1.227339659	0.219694956	0.358047088	NOT_CHANGE
C11orf58	6028.727936	-0.030508652	0.055795928	-0.546789935	0.584523059	0.713723564	NOT_CHANGE
C11orf65	42.90324476	-0.581328049	0.125272215	-4.640518642	3.48E-06	7.65E-05	NOT_CHANGE
C11orf68	2350.112413	0.548560307	0.09226224	5.945664299	2.75E-09	3.08E-07	NOT_CHANGE
C11orf71	348.7132019	-0.09291423	0.118397454	-0.78476544	0.432591106	0.579672807	NOT_CHANGE
C11orf86	298.0413209	-0.378375475	0.398791491	-0.948805287	0.342719653	0.492010873	NOT_CHANGE
C11orf87	7.092947599	-0.431378715	0.368411137	-1.170916598	0.241632303	0.382961245	NOT_CHANGE
C12orf42	29.57231747	-0.512778496	0.264324475	-1.939958443	0.05238474	0.123527369	NOT_CHANGE
C12orf43	977.3541483	0.129571608	0.057292601	2.261576623	0.023723574	0.067518345	NOT_CHANGE
C12orf50	4.563660209	-1.045164703	0.338304715	-3.089418084	0.00200549	0.010310177	NOT_CHANGE
C12orf54	7.793290543	-0.698604362	0.243257455	-2.871872366	0.004080477	0.017961056	NOT_CHANGE
C12orf56	77.16309773	-0.738852142	0.397133491	-1.860462937	0.062820057	0.141725803	NOT_CHANGE
C12orf57	3064.663275	0.056918606	0.124029745	0.458910931	0.646298129	0.765110311	NOT_CHANGE
C12orf60	72.59473429	-0.186138205	0.125618255	-1.481776719	0.138399716	0.256439936	NOT_CHANGE
C12orf76	359.6115002	-0.094424552	0.068637504	-1.375699099	0.168914811	0.295974185	NOT_CHANGE
C14orf119	3334.365866	0.190047528	0.073109581	2.599488657	0.009336276	0.033271288	NOT_CHANGE
C14orf180	7.170758415	-0.35947282	0.499093938	-0.720250824	0.471370576	0.616467482	NOT_CHANGE
C14orf28	359.8089933	-0.414247406	0.100182568	-4.134925007	3.55E-05	0.00046214	NOT_CHANGE
C14orf39	8.263615613	-0.57902143	0.28954888	-1.999736379	0.045528738	0.111294787	NOT_CHANGE
C14orf93	631.3815728	0.143334308	0.065643149	2.183537974	0.028996216	0.078918806	NOT_CHANGE
C15orf32	0.693181325	-1.397138234	0.736279649	-1.89756465	0.057753455	0.132879428	NOT_CHANGE
C15orf39	4569.18498	0.453931005	0.08059533	5.632224683	1.78E-08	1.33E-06	NOT_CHANGE
C15orf40	1044.104501	-0.095478868	0.068523646	-1.393371107	0.163507598	0.289118375	NOT_CHANGE
C15orf48	4793.72988	-0.025032001	0.234296091	-0.106839175	0.914916568	0.952574746	NOT_CHANGE
C16orf46	95.96154982	0.045968383	0.093667389	0.490761873	0.623594879	0.747027078	NOT_CHANGE
C16orf54	308.7006792	0.169889835	0.224868881	0.755506208	0.449945309	0.596635008	NOT_CHANGE
C16orf74	153.8218355	0.683775526	0.222221383	3.077001482	0.002090943	0.010684296	NOT_CHANGE
C16orf78	1.382884842	-1.580996033	0.585901375	-2.698399594	0.006967375	0.026690766	DOWN
C16orf86	66.9296569	0.139793451	0.13630616	1.025584251	0.305087594	0.453790513	NOT_CHANGE
C16orf87	624.6214986	0.054886364	0.091588071	0.59927416	0.548990076	0.683420072	NOT_CHANGE
C16orf89	262.519311	0.137190545	0.301236888	0.455424122	0.648804145	0.766999376	NOT_CHANGE
C16orf92	1.355375404	-1.234131703	0.473899489	-2.6042056	0.00920875	0.032943659	NOT_CHANGE
C17orf58	670.3757117	0.552205485	0.096243224	5.737603792	9.60E-09	8.09E-07	NOT_CHANGE
C17orf75	849.5795246	0.02378417	0.088398895	0.26905506	0.787887313	0.86940226	NOT_CHANGE
C18orf21	644.3201203	0.253134448	0.102192199	2.477042785	0.013247602	0.043620087	NOT_CHANGE
C18orf32	663.8541596	-0.10674113	0.092486969	-1.154120751	0.248450667	0.390635114	NOT_CHANGE
C18orf54	372.1474162	-0.039649044	0.124839928	-0.317599065	0.750789084	0.844088585	NOT_CHANGE
C19orf12	1853.420049	0.425363446	0.136750799	3.110500635	0.001867705	0.009771271	NOT_CHANGE
C19orf18	32.58423748	-0.923327344	0.264271152	-3.493863547	0.000476084	0.003411653	NOT_CHANGE
C19orf25	1510.250941	0.521489318	0.077567184	6.723066275	1.78E-11	6.47E-09	NOT_CHANGE
C19orf33	4481.805053	0.023230601	0.200574731	0.115820175	0.907795061	0.948759245	NOT_CHANGE
C19orf44	378.96486	0.03040051	0.077164622	0.393969531	0.693603534	0.801783449	NOT_CHANGE
C19orf47	1276.383498	0.381544707	0.068941513	5.534324563	3.12E-08	2.16E-06	NOT_CHANGE
C19orf53	4275.541039	0.382796846	0.113578037	3.370342165	0.000750749	0.004792647	NOT_CHANGE
C1GALT1	4918.492841	-0.263274534	0.112053129	-2.349550931	0.018796072	0.057065489	NOT_CHANGE
C1GALT1C1	2214.474329	-0.09819514	0.077696539	-1.26382902	0.206291403	0.342170495	NOT_CHANGE
C1orf105	10.16120686	-0.43319356	0.332727325	-1.301947651	0.192934282	0.326120253	NOT_CHANGE
C1orf115	1598.178017	0.04814456	0.183369211	0.262555308	0.792893351	0.872820577	NOT_CHANGE
C1orf116	7380.4883	0.048452364	0.167823075	0.288710979	0.772802561	0.859450934	NOT_CHANGE
C1orf127	37.46800718	0.440816558	0.214348967	2.056536886	0.039730795	0.100196958	NOT_CHANGE
C1orf131	1334.89078	-0.073594949	0.09818291	-0.749569844	0.453513818	0.599518201	NOT_CHANGE
C1orf159	1206.652922	0.087766921	0.091649175	0.957640058	0.338244293	0.487443108	NOT_CHANGE
C1orf162	1107.13488	0.467359987	0.176978541	2.640772065	0.008271735	0.030427896	NOT_CHANGE
C1orf167.AS1	0.589766987	-1.045768318	0.587216063	-1.780891881	0.074930115	0.162365487	NOT_CHANGE
C1orf198	5444.919895	0.026582453	0.087407377	0.304121394	0.761035408	0.851332252	NOT_CHANGE
C1orf21	3091.697203	-0.377765691	0.140238653	-2.693734457	0.007065643	0.027009045	NOT_CHANGE
C1orf216	636.0312609	0.023406621	0.091938304	0.254590527	0.799039377	0.877474371	NOT_CHANGE
C1orf35	1259.707922	0.252111064	0.090001867	2.801175944	0.005091675	0.021062694	NOT_CHANGE
C1orf43	10924.71904	0.18816002	0.067756122	2.77701872	0.005486002	0.022240639	NOT_CHANGE
C1orf50	514.3720148	0.040564705	0.061753927	0.656876531	0.51126031	0.650048948	NOT_CHANGE
C1orf52	821.874248	-0.070306946	0.062310594	-1.128330523	0.259180357	0.403071531	NOT_CHANGE
C1orf54	426.4888009	0.073450015	0.117505869	0.625075292	0.531921644	0.668934297	NOT_CHANGE
C1orf56	477.3059773	0.272974027	0.126709426	2.154330868	0.031214234	0.083604416	NOT_CHANGE
C1orf74	286.5598245	0.120042954	0.095167004	1.261392583	0.207167439	0.34325642	NOT_CHANGE
C1orf87	4.082154396	-0.484359845	0.476149119	-1.017244024	0.309037358	0.457836301	NOT_CHANGE
C1orf94	2.872040388	-0.97351228	0.347614556	-2.800550969	0.005101545	0.021081899	NOT_CHANGE
C1QA	7972.423149	1.085992288	0.186210475	5.832068727	5.47E-09	5.31E-07	NOT_CHANGE
C1QB	13305.71965	1.054495954	0.195025925	5.406952712	6.41E-08	3.70E-06	NOT_CHANGE
C1QBP	7498.268554	0.200766644	0.108691515	1.847123438	0.064729252	0.145031574	NOT_CHANGE
C1QC	11242.42267	1.016204081	0.182958455	5.5542887	2.79E-08	1.95E-06	NOT_CHANGE
C1QL1	143.1406595	-0.516837928	0.220425008	-2.344733625	0.019040677	0.057546197	NOT_CHANGE
C1QL2	5.305944546	1.178859108	0.486911424	2.421095604	0.015473807	0.049160583	NOT_CHANGE
C1QL3	105.9645502	-0.709647361	0.182795825	-3.882185819	0.000103522	0.00105024	NOT_CHANGE
C1QTNF1	3311.399225	0.150479769	0.182656059	0.823842198	0.410029227	0.559270503	NOT_CHANGE
C1QTNF12	233.4022503	0.092620297	0.230610137	0.401631508	0.687955238	0.797326823	NOT_CHANGE
C1QTNF2	124.6326049	-0.07041053	0.199509214	-0.352918686	0.724149402	0.823578065	NOT_CHANGE
C1QTNF3	423.9990671	0.363792076	0.21810379	1.667976864	0.09532032	0.194318477	NOT_CHANGE
C1QTNF4	46.05007764	-0.121451953	0.239832423	-0.506403395	0.612573492	0.737469862	NOT_CHANGE
C1QTNF6	1287.566442	0.5413419	0.135720658	3.988647778	6.65E-05	0.000755014	NOT_CHANGE
C1QTNF7	304.7918767	-0.725081451	0.273523502	-2.650892687	0.008027934	0.029756703	NOT_CHANGE
C1QTNF8	3.325927298	-0.915340557	0.389789031	-2.348297372	0.018859458	0.057182018	NOT_CHANGE
C1R	13855.03215	0.208906816	0.173094815	1.206892391	0.227473588	0.367418989	NOT_CHANGE
C1RL	2820.603693	0.029047302	0.0953031	0.304788634	0.760527139	0.850938679	NOT_CHANGE
C1S	16170.68365	0.252789264	0.176949782	1.428593248	0.153121176	0.275862807	NOT_CHANGE
C2	3144.84102	0.479835911	0.174773103	2.745479149	0.006042261	0.023949134	NOT_CHANGE
C20orf144	41.55562803	0.076863318	0.155883697	0.493081182	0.621955226	0.745666234	NOT_CHANGE
C20orf173	2.829619452	-0.068915194	0.342879427	-0.200989586	0.840706717	0.905406918	NOT_CHANGE
C21orf58	446.8363911	0.234483147	0.122555076	1.913287913	0.055711204	0.129418673	NOT_CHANGE
C21orf91	847.4717121	-0.145242965	0.103121245	-1.40846792	0.15899256	0.283316105	NOT_CHANGE
C22orf15	16.78830565	-0.482690324	0.162713929	-2.966496647	0.003012136	0.014161907	NOT_CHANGE
C22orf23	60.82425788	0.013618963	0.195173289	0.069778827	0.9443697	0.969981209	NOT_CHANGE
C22orf31	0	NA	NA	NA	NA	NA	NOT_CHANGE
C2CD2	2046.775386	-0.129527832	0.086498574	-1.497456275	0.134274575	0.250564328	NOT_CHANGE
C2CD2L	1356.618274	0.054410468	0.081691629	0.666047036	0.505381036	0.645690621	NOT_CHANGE
C2CD3	2447.532479	-0.063035269	0.075012534	-0.84032982	0.400723486	0.550513062	NOT_CHANGE
C2CD4C	66.67012568	0.714209319	0.203673229	3.506643088	0.000453797	0.003292316	NOT_CHANGE
C2CD5	3437.421341	-0.140740292	0.112463797	-1.251427537	0.210778536	0.347441678	NOT_CHANGE
C2CD6	34.27161359	-0.680887915	0.239778569	-2.839652923	0.004516264	0.019353748	NOT_CHANGE
C2orf42	652.4444999	-0.057896616	0.050951313	-1.136312542	0.255825783	0.39948045	NOT_CHANGE
C2orf49	1357.257426	-0.129013592	0.058202562	-2.216630805	0.026648331	0.073923605	NOT_CHANGE
C2orf50	26.93247722	-0.115994446	0.215616214	-0.537967178	0.590599709	0.719332831	NOT_CHANGE
C2orf68	1764.278783	0.076956348	0.079605248	0.966724556	0.333681748	0.482720036	NOT_CHANGE
C2orf69	1571.482149	-0.285443341	0.069070158	-4.132658007	3.59E-05	0.000465966	NOT_CHANGE
C2orf73	4.557999965	-1.199744442	0.316736124	-3.787835841	0.000151965	0.001406249	NOT_CHANGE
C2orf76	359.7997798	-0.265371211	0.122484051	-2.166577676	0.030267071	0.081628292	NOT_CHANGE
C3	51636.46464	0.136192017	0.242623861	0.561329858	0.574572691	0.705231481	NOT_CHANGE
C3AR1	981.2581076	0.530689039	0.168436354	3.150679927	0.001628909	0.008799426	NOT_CHANGE
C3orf18	209.7088044	-0.035779791	0.155266851	-0.230440627	0.817749394	0.890507452	NOT_CHANGE
C3orf20	15.69171194	-0.669268031	0.226613305	-2.953348353	0.00314347	0.014629016	NOT_CHANGE
C3orf22	2.244850136	-1.189067864	0.484927167	-2.452054545	0.014204313	0.046005487	NOT_CHANGE
C3orf33	223.7597639	-0.244581157	0.110682915	-2.209746253	0.027122778	0.074954005	NOT_CHANGE
C3orf38	1355.375142	-0.108936882	0.061287795	-1.777464536	0.075491841	0.163207141	NOT_CHANGE
C3orf49	23.50061133	-0.616876556	0.150263125	-4.105308979	4.04E-05	0.000512612	NOT_CHANGE
C3orf52	813.3692306	-0.287259398	0.141105411	-2.035778758	0.041772576	0.103938013	NOT_CHANGE
C3orf80	251.5200529	0.301071728	0.151820076	1.98308245	0.047358221	0.114629234	NOT_CHANGE
C4BPA	568.8803489	1.248006778	0.365129227	3.417986524	0.000630862	0.00421514	NOT_CHANGE
C4BPB	744.3190071	-0.608293284	0.245799943	-2.474749495	0.013332966	0.043811053	NOT_CHANGE
C4orf17	2.161058236	-0.495613618	0.619990412	-0.799389165	0.424064791	0.571748547	NOT_CHANGE
C4orf19	1276.400014	-0.139855763	0.166116796	-0.841912233	0.399837083	0.54986615	NOT_CHANGE
C4orf3	4759.621326	0.151587573	0.087532085	1.731794377	0.08331018	0.175350075	NOT_CHANGE
C4orf33	840.605746	-0.202364536	0.114686166	-1.76450694	0.077646668	0.166717477	NOT_CHANGE
C4orf36	334.3973265	-0.218494619	0.097979733	-2.2299981	0.025747569	0.071931175	NOT_CHANGE
C4orf50	11.47496083	-0.331924927	0.264533373	-1.25475634	0.209567226	0.34605072	NOT_CHANGE
C5	435.1244902	0.13995526	0.201857298	0.693337627	0.488097695	0.631226755	NOT_CHANGE
C5AR2	117.0667197	0.019875306	0.154811024	0.128384308	0.897844848	0.943181111	NOT_CHANGE
C5orf15	4451.283815	0.181497687	0.08715144	2.082555235	0.037291783	0.095643088	NOT_CHANGE
C5orf22	1995.666355	-0.11939224	0.095840958	-1.245732949	0.212862453	0.349994467	NOT_CHANGE
C5orf24	3804.01344	-0.266025027	0.073176455	-3.635391011	0.000277559	0.002271335	NOT_CHANGE
C5orf34	280.6875728	-0.133596551	0.14268067	-0.936332513	0.349102013	0.498552554	NOT_CHANGE
C5orf46	46.9644284	0.79009659	0.376429945	2.098920666	0.035823895	0.092641553	NOT_CHANGE
C5orf47	4.801448763	-0.052327811	0.336201951	-0.155643984	0.876313653	0.93005206	NOT_CHANGE
C5orf63	351.3187957	-0.520948583	0.138598545	-3.758687257	0.000170807	0.001539669	NOT_CHANGE
C6	168.8114664	0.081710055	0.328718645	0.248571405	0.80369233	0.880919103	NOT_CHANGE
C6orf118	3.680787448	-0.846047558	0.463081864	-1.826993504	0.067700746	0.150092957	NOT_CHANGE
C6orf120	1675.291285	-0.104330249	0.076570597	-1.362536711	0.173028567	0.301514567	NOT_CHANGE
C6orf52	44.50777285	0.227459409	0.182335075	1.247480271	0.21222145	0.34917299	NOT_CHANGE
C6orf58	184.2995311	-1.942232252	0.370595862	-5.240836316	1.60E-07	7.50E-06	DOWN
C6orf62	8296.812536	0.102592694	0.064654415	1.586785581	0.112561216	0.220157911	NOT_CHANGE
C7	3905.235683	-0.062418044	0.371323747	-0.168096019	0.866507741	0.923194625	NOT_CHANGE
C7orf25	47.81808757	-0.074229732	0.095612223	-0.776362372	0.437535055	0.584341261	NOT_CHANGE
C7orf33	3.039274782	0.81043154	0.593072167	1.366497341	0.171782915	0.299931583	NOT_CHANGE
C7orf50	3322.843349	0.55439527	0.102630676	5.401847577	6.60E-08	3.78E-06	NOT_CHANGE
C7orf57	29.64522621	-0.384140646	0.257607681	-1.491184754	0.135912995	0.252651085	NOT_CHANGE
C8A	13.53720791	-0.171225871	0.430884188	-0.397382581	0.691085359	0.799680919	NOT_CHANGE
C8B	5.932460998	0.341606309	0.453016694	0.754070023	0.450807176	0.597024518	NOT_CHANGE
C8G	138.4297261	-1.182483226	0.261912812	-4.514797184	6.34E-06	0.000123733	NOT_CHANGE
C8orf33	3687.68937	0.424747255	0.088102404	4.82106315	1.43E-06	3.91E-05	NOT_CHANGE
C8orf34	48.93364695	-0.465013427	0.19179486	-2.424535394	0.015327989	0.048768823	NOT_CHANGE
C8orf48	20.98053345	0.029834263	0.178486339	0.167151518	0.86725083	0.923556079	NOT_CHANGE
C8orf74	22.75399103	-0.320797541	0.340501632	-0.942132169	0.346124977	0.495494478	NOT_CHANGE
C9	11.07294775	0.031885998	0.341833751	0.093279256	0.925681712	0.958553592	NOT_CHANGE
C9orf40	520.7501314	0.169745573	0.127772382	1.328499714	0.184013078	0.314776448	NOT_CHANGE
C9orf43	47.49935296	-0.146363466	0.152062897	-0.962519254	0.335788836	0.484772379	NOT_CHANGE
C9orf50	28.47869225	-0.142405301	0.20995276	-0.67827306	0.497598577	0.638715171	NOT_CHANGE
C9orf72	893.592253	-0.293847504	0.100074347	-2.936292005	0.003321615	0.01528917	NOT_CHANGE
C9orf78	3586.649713	-0.001970655	0.071286766	-0.027644045	0.977946052	0.988754474	NOT_CHANGE
C9orf85	531.9833998	-0.141917532	0.074683057	-1.9002641	0.05739847	0.132309878	NOT_CHANGE
CA1	92.47525646	0.972774885	0.321097927	3.029527141	0.002449369	0.012102453	NOT_CHANGE
CA10	7.050426406	-0.025522486	0.313232458	-0.081480974	0.935059455	0.964210423	NOT_CHANGE
CA11	371.7408842	0.164499386	0.140561626	1.170300825	0.24187993	0.383271603	NOT_CHANGE
CA12	3312.374792	0.113979485	0.255646476	0.445848059	0.655707004	0.772365052	NOT_CHANGE
CA13	1335.631052	-0.129453621	0.177730625	-0.728369803	0.466387243	0.611741658	NOT_CHANGE
CA14	102.8229311	-0.432842109	0.172096166	-2.51511768	0.011899266	0.040112728	NOT_CHANGE
CA2	11869.19734	-0.460451231	0.295972423	-1.555723424	0.119773874	0.230189617	NOT_CHANGE
CA3	171.9979075	-0.238219054	0.229956558	-1.035930683	0.300234482	0.448488739	NOT_CHANGE
CA4	144.3658772	0.319410621	0.3873286	0.824650235	0.409570193	0.558882476	NOT_CHANGE
CA5A	15.31882207	-0.616794378	0.275858532	-2.235908291	0.025357779	0.071132414	NOT_CHANGE
CA5B	568.0017175	-0.3210961	0.128732037	-2.494298283	0.012620644	0.042083709	NOT_CHANGE
CA6	12.53451675	-0.284153936	0.389884722	-0.728815263	0.466114674	0.611491422	NOT_CHANGE
CA7	19.09993293	0.265145563	0.289739587	0.915116797	0.360130318	0.509754753	NOT_CHANGE
CA8	929.5408039	0.093927507	0.255509602	0.367608521	0.71316516	0.815912317	NOT_CHANGE
CA9	2429.19023	-0.121288062	0.341116529	-0.355561961	0.722168635	0.822041928	NOT_CHANGE
CAAP1	1473.902554	-0.123217208	0.111295991	-1.107112731	0.268245192	0.412203617	NOT_CHANGE
CAB39	6803.09508	-0.167408371	0.063562013	-2.63378018	0.008444014	0.030887151	NOT_CHANGE
CAB39L	1010.576015	0.076034484	0.178562293	0.425814895	0.670242732	0.783011932	NOT_CHANGE
CABCOCO1	30.56717075	0.22124868	0.235244623	0.940504727	0.346958726	0.496288621	NOT_CHANGE
CABIN1	8629.474477	0.046515605	0.093390287	0.498077551	0.618429383	0.74260696	NOT_CHANGE
CABLES1	2391.333391	0.066303451	0.13565533	0.48876407	0.625008738	0.747960946	NOT_CHANGE
CABLES2	1384.385951	0.19630707	0.139693781	1.405267068	0.159941877	0.284598181	NOT_CHANGE
CABP1	80.27812763	0.083113444	0.203337978	0.408745304	0.682726583	0.79298918	NOT_CHANGE
CABP2	1.002170984	-1.669514751	0.600061296	-2.782240349	0.005398504	0.021983086	DOWN
CABP4	126.0812059	0.03464057	0.251486076	0.137743493	0.890443145	0.939133296	NOT_CHANGE
CABP5	2.512938659	-0.396131853	0.583498169	-0.678891339	0.497206714	0.638314538	NOT_CHANGE
CABP7	24.60370306	0.237107194	0.193308682	1.226572919	0.219983153	0.358392593	NOT_CHANGE
CABS1	1.351468744	0.476960995	0.643468049	0.741234931	0.458551007	0.60459093	NOT_CHANGE
CABYR	136.9708009	-0.116424471	0.206502235	-0.563792791	0.572895159	0.703982085	NOT_CHANGE
CACFD1	2369.422051	0.267647194	0.11656907	2.296039543	0.021673621	0.063327795	NOT_CHANGE
CACHD1	892.5987032	0.076924843	0.150870207	0.509874309	0.610139522	0.735521356	NOT_CHANGE
CACNA1A	299.1846762	-0.613530003	0.195043163	-3.145611439	0.0016574	0.008916966	NOT_CHANGE
CACNA1B	39.51790632	-1.180803711	0.329696277	-3.581489364	0.000341641	0.002644744	NOT_CHANGE
CACNA1C	2089.06097	-0.749920861	0.238037261	-3.150434759	0.001630277	0.008799426	NOT_CHANGE
CACNA1C.IT2	2089.06097	-0.749920861	0.238037261	-3.150434759	0.001630277	0.008799426	NOT_CHANGE
CACNA1D	716.1306225	-0.258805697	0.19107432	-1.35447661	0.175584371	0.30460882	NOT_CHANGE
CACNA1F	66.40226863	-0.738153324	0.184299244	-4.005189109	6.20E-05	0.00071576	NOT_CHANGE
CACNA1G	32.92765218	-0.792499262	0.225309367	-3.517382671	0.000435825	0.0031859	NOT_CHANGE
CACNA1I	89.89198278	-0.481834039	0.276664163	-1.741584576	0.081581162	0.172687138	NOT_CHANGE
CACNA1S	11.88305713	-1.38767903	0.334965213	-4.142755655	3.43E-05	0.000450033	NOT_CHANGE
CACNA2D1	1366.094854	-0.883172705	0.21527349	-4.10256138	4.09E-05	0.000517508	NOT_CHANGE
CACNA2D2	227.4475521	-0.253071782	0.197120298	-1.283844355	0.19919642	0.333370591	NOT_CHANGE
CACNA2D3	86.840447	-0.403433223	0.217584778	-1.85414268	0.06371875	0.143268746	NOT_CHANGE
CACNA2D4	262.9981506	-0.012515415	0.144115766	-0.086842789	0.930796476	0.961796991	NOT_CHANGE
CACNB1	612.8828967	0.256490351	0.167698125	1.529476554	0.126146347	0.238878625	NOT_CHANGE
CACNB2	363.0590369	-0.879235722	0.21143517	-4.158417553	3.20E-05	0.000425393	NOT_CHANGE
CACNB3	1443.365677	0.223454033	0.111376842	2.006288109	0.044825518	0.109945108	NOT_CHANGE
CACNB4	121.6149989	-0.552679755	0.22079202	-2.503169064	0.012308673	0.041232381	NOT_CHANGE
CACNG1	5.343495532	-0.693670397	0.300381762	-2.309295983	0.020927162	0.061664447	NOT_CHANGE
CACNG2	3.866809971	0.013681498	0.369963398	0.036980681	0.97050041	0.984797994	NOT_CHANGE
CACNG3	2.318546326	-0.61744316	0.437438201	-1.411498031	0.158097816	0.282350283	NOT_CHANGE
CACNG4	473.8643386	0.27627711	0.378815145	0.729319072	0.465806509	0.611287515	NOT_CHANGE
CACNG5	2.891911935	-0.812010983	0.462443982	-1.755912098	0.079103419	0.168901089	NOT_CHANGE
CACNG6	14.21153096	0.293871252	0.36810435	0.798336808	0.424675063	0.572274671	NOT_CHANGE
CACNG7	6.856054619	-0.448539804	0.306691797	-1.462509951	0.14360152	0.263244787	NOT_CHANGE
CACNG8	89.05290156	-0.099244173	0.224098758	-0.442859095	0.657867656	0.77399892	NOT_CHANGE
CACTIN	1472.772331	0.303570673	0.055389374	5.480666282	4.24E-08	2.71E-06	NOT_CHANGE
CACUL1	4041.746997	-0.026240142	0.066467886	-0.394779243	0.693005815	0.801323951	NOT_CHANGE
CACYBP	4906.676398	0.236074858	0.098738252	2.390915905	0.016806402	0.052365451	NOT_CHANGE
CAD	6174.417175	0.044672963	0.095192225	0.469292146	0.638860829	0.758853704	NOT_CHANGE
CADM1	1463.096072	0.287727667	0.239050621	1.203626518	0.228733965	0.368575948	NOT_CHANGE
CADM2	82.64054842	-0.962953895	0.366433745	-2.627907249	0.008591194	0.031293838	NOT_CHANGE
CADM3	213.3307489	-0.212412086	0.337589381	-0.629202511	0.529216485	0.666313569	NOT_CHANGE
CADM4	843.6092038	0.385539607	0.166859071	2.310570258	0.020856604	0.061532438	NOT_CHANGE
CADPS	495.6466182	-0.494604027	0.328173154	-1.507143473	0.131773886	0.247224673	NOT_CHANGE
CADPS2	2357.027082	0.029598934	0.117526354	0.251849331	0.801157525	0.878968786	NOT_CHANGE
CAGE1	8.466941425	-0.365977899	0.295446766	-1.238727044	0.2154466	0.35291974	NOT_CHANGE
CALB1	292.6298037	2.690110709	0.372773144	7.216482071	5.33E-13	4.74E-10	UP
CALB2	117.4818411	1.064744963	0.291795985	3.648936298	0.000263328	0.002186017	NOT_CHANGE
CALCA	8.658904769	-0.367830781	0.440248848	-0.835506516	0.40343258	0.55300558	NOT_CHANGE
CALCB	7.288825096	-0.154233191	0.283363923	-0.544293673	0.5862394	0.715328244	NOT_CHANGE
CALCOCO1	3905.992034	-0.158264617	0.108802959	-1.454598463	0.145780457	0.266567599	NOT_CHANGE
CALCOCO2	7364.307116	-0.106971339	0.075615421	-1.414676233	0.157163446	0.281214888	NOT_CHANGE
CALCR	14.4947854	-0.406892643	0.241556661	-1.684460455	0.092092716	0.189597774	NOT_CHANGE
CALCRL	2120.256854	-0.335594516	0.150976614	-2.22282449	0.026227637	0.07295886	NOT_CHANGE
CALD1	45215.73685	-0.755808701	0.227851231	-3.317114845	0.000909522	0.005572346	NOT_CHANGE
CALHM1	6.904215884	-0.236464217	0.297649072	-0.794439623	0.426939545	0.574648997	NOT_CHANGE
CALHM2	988.9428009	0.616987659	0.133416851	4.624510736	3.75E-06	8.07E-05	NOT_CHANGE
CALHM3	33.75009044	0.818246723	0.357300326	2.290081101	0.022016616	0.063991286	NOT_CHANGE
CALHM4	1.657880831	-1.213560122	0.53193742	-2.281396415	0.022525	0.065039103	NOT_CHANGE
CALHM5	561.8235325	-0.22929491	0.170396188	-1.345657504	0.178412997	0.308231138	NOT_CHANGE
CALM2	26603.30797	-0.23898535	0.070194192	-3.404631384	0.000662534	0.004366616	NOT_CHANGE
CALM3	23587.17719	0.409778808	0.079491509	5.155000986	2.54E-07	1.05E-05	NOT_CHANGE
CALML3	50.96134666	0.258111078	0.504377315	0.511742044	0.608831557	0.734276359	NOT_CHANGE
CALML4	1278.505515	-0.047612038	0.157341668	-0.302602857	0.762192537	0.852154865	NOT_CHANGE
CALML5	20.09952896	0.184485188	0.531138911	0.347338868	0.728336754	0.826710904	NOT_CHANGE
CALML6	10.02168968	-0.545689892	0.23501845	-2.321902351	0.020238194	0.060234246	NOT_CHANGE
CALN1	12.96234588	-0.831616853	0.336740416	-2.469608081	0.013526115	0.04429118	NOT_CHANGE
CALR	52817.5546	0.530080211	0.077923604	6.802562825	1.03E-11	4.25E-09	NOT_CHANGE
CALU	12070.45759	0.074759391	0.090248382	0.828373757	0.407458864	0.556903351	NOT_CHANGE
CALY	31.27870688	0.171017268	0.301871234	0.566523899	0.571037692	0.702604187	NOT_CHANGE
CAMK1	309.6693774	0.39846137	0.116303036	3.426061626	0.000612401	0.004110664	NOT_CHANGE
CAMK1D	1628.959787	0.034788462	0.188501211	0.184552988	0.853579663	0.914357312	NOT_CHANGE
CAMK1G	45.25925462	0.265886707	0.14793737	1.797292372	0.072289217	0.157839344	NOT_CHANGE
CAMK2A	51.75933418	-0.464742137	0.238213689	-1.950946391	0.051063423	0.121215057	NOT_CHANGE
CAMK2B	54.57764499	-0.563455521	0.256849768	-2.193716293	0.028255812	0.077375851	NOT_CHANGE
CAMK2D	3797.447442	-0.182451098	0.095765003	-1.905195971	0.056754602	0.13124143	NOT_CHANGE
CAMK2G	3967.480364	-0.105475082	0.117068976	-0.900965268	0.367606787	0.517773803	NOT_CHANGE
CAMK2N1	9600.602208	0.129139016	0.172714156	0.747703713	0.454638891	0.600471414	NOT_CHANGE
CAMK2N2	127.2920731	1.004576489	0.26422279	3.802005456	0.00014353	0.001346084	NOT_CHANGE
CAMK4	364.3526908	-0.464565695	0.183132512	-2.536773452	0.011187933	0.038221856	NOT_CHANGE
CAMKK1	545.7474999	0.020420293	0.125483046	0.162733485	0.870728282	0.925904288	NOT_CHANGE
CAMKK2	3759.608515	0.140616455	0.055763831	2.521642666	0.01168083	0.03951758	NOT_CHANGE
CAMKMT	547.2384807	-0.003398302	0.093430016	-0.036372702	0.970985181	0.984910184	NOT_CHANGE
CAMKV	24.33870853	0.518023391	0.334171224	1.550173546	0.121099867	0.2319837	NOT_CHANGE
CAMLG	1736.082853	-0.001372207	0.076822614	-0.017862015	0.985748931	0.991882756	NOT_CHANGE
CAMP	9.255247781	-0.319363047	0.285951199	-1.116844582	0.264060783	0.407927152	NOT_CHANGE
CAMSAP1	2581.78955	0.042683727	0.093270189	0.457635255	0.64721451	0.765735071	NOT_CHANGE
CAMSAP2	2913.305825	-0.267751684	0.091127653	-2.938204537	0.003301192	0.015208281	NOT_CHANGE
CAMSAP3	4181.204391	0.371563252	0.121746403	3.051944389	0.002273642	0.011446144	NOT_CHANGE
CAMTA1	2294.168462	-0.095857271	0.087905855	-1.090453762	0.275513311	0.420947947	NOT_CHANGE
CAMTA2	3602.701405	-0.036493271	0.074374165	-0.490671335	0.623658924	0.747037464	NOT_CHANGE
CAND1	8341.922139	-0.383500918	0.091530837	-4.18985482	2.79E-05	0.000380182	NOT_CHANGE
CAND2	328.4548934	-0.363027567	0.235895419	-1.538934364	0.123820321	0.235733138	NOT_CHANGE
CANT1	9762.904554	0.316727949	0.112016621	2.827508498	0.004691177	0.019936568	NOT_CHANGE
CANX	40927.85441	-0.213721231	0.075453942	-2.832472692	0.004618951	0.019692354	NOT_CHANGE
CAP1	21849.32804	-0.014031521	0.061603795	-0.227770405	0.819824736	0.892039298	NOT_CHANGE
CAP2	912.2086	-0.557035151	0.232992026	-2.390790623	0.016812137	0.052373129	NOT_CHANGE
CAPG	7519.396519	0.675123039	0.133764294	5.047109509	4.49E-07	1.65E-05	NOT_CHANGE
CAPN1	19204.84952	0.355902051	0.085874133	4.144461652	3.41E-05	0.000448427	NOT_CHANGE
CAPN10	1285.140075	0.084804917	0.079727793	1.063680733	0.287473356	0.434456183	NOT_CHANGE
CAPN11	41.25022138	-0.126288771	0.189081507	-0.667906515	0.504193269	0.644610464	NOT_CHANGE
CAPN12	423.6863495	-0.271050622	0.221151424	-1.22563363	0.220336576	0.358800554	NOT_CHANGE
CAPN13	515.3469167	-0.342099473	0.284198417	-1.203734621	0.228692166	0.36854569	NOT_CHANGE
CAPN15	7577.745809	0.084854103	0.097789804	0.867719328	0.385548003	0.53592411	NOT_CHANGE
CAPN2	17284.90341	-0.107488864	0.107425107	-1.000593499	0.317023374	0.466258815	NOT_CHANGE
CAPN3	52.57942317	-0.347811693	0.181344581	-1.917960219	0.055116056	0.12860413	NOT_CHANGE
CAPN5	12668.44157	-0.147419223	0.157483973	-0.93609032	0.349226687	0.498686114	NOT_CHANGE
CAPN6	2034.955517	-0.050806623	0.330212411	-0.153860428	0.877719786	0.93074227	NOT_CHANGE
CAPN7	2108.779442	-0.209946874	0.070625293	-2.97268675	0.002952056	0.013940578	NOT_CHANGE
CAPN9	650.0100047	-0.409606204	0.338733001	-1.209230286	0.226574385	0.366497861	NOT_CHANGE
CAPNS1	23422.29872	0.330179266	0.090385033	3.653030336	0.000259164	0.002156419	NOT_CHANGE
CAPRIN1	18248.24474	0.028721217	0.073115955	0.392817376	0.69445437	0.80230353	NOT_CHANGE
CAPRIN2	1314.491805	-0.397382963	0.16368116	-2.427786827	0.015191269	0.048492745	NOT_CHANGE
CAPS	1268.786279	0.685135799	0.217087457	3.156035864	0.001599292	0.008690789	NOT_CHANGE
CAPS2	161.3292614	-0.39679813	0.15014167	-2.642824813	0.008221756	0.030271871	NOT_CHANGE
CAPSL	2.122054597	-0.151577791	0.48804996	-0.310578432	0.756121126	0.847552381	NOT_CHANGE
CAPZA1	9575.981087	-0.087385063	0.065934174	-1.325337944	0.185059089	0.316112992	NOT_CHANGE
CAPZA3	7.595848659	-0.69509071	0.437124848	-1.590142298	0.111802733	0.2191027	NOT_CHANGE
CAPZB	18676.66083	0.165347926	0.069167795	2.390533437	0.016823917	0.052383982	NOT_CHANGE
CARD10	3660.423572	0.230714465	0.122625466	1.881456381	0.059909864	0.136584592	NOT_CHANGE
CARD14	537.0941066	-0.357349571	0.225379786	-1.585544017	0.112842784	0.220600822	NOT_CHANGE
CARD19	1466.474023	0.08878009	0.08942037	0.992839669	0.320788095	0.469767344	NOT_CHANGE
CARD6	1244.222951	-0.180268693	0.151559684	-1.189423782	0.234272947	0.374838571	NOT_CHANGE
CARD8	1644.637353	-0.212182242	0.091379064	-2.322000593	0.020232904	0.060234246	NOT_CHANGE
CARF	434.0438032	-0.533266386	0.116010474	-4.596708959	4.29E-06	9.03E-05	NOT_CHANGE
CARHSP1	3640.647867	0.426552592	0.086028409	4.95827598	7.11E-07	2.34E-05	NOT_CHANGE
CARM1	5493.131036	0.351409733	0.082233161	4.273333651	1.93E-05	0.000287851	NOT_CHANGE
CARMIL1	3744.336651	-0.119773928	0.099284308	-1.20637319	0.227673629	0.367583554	NOT_CHANGE
CARMIL2	502.1125104	-0.181139979	0.221127543	-0.819165159	0.41269219	0.561610785	NOT_CHANGE
CARMIL3	164.3341568	-0.150453825	0.179252867	-0.839338456	0.401279409	0.550997689	NOT_CHANGE
CARNMT1	1548.347986	-0.244515239	0.09812575	-2.491855993	0.012707755	0.042291798	NOT_CHANGE
CARNS1	324.8275294	-1.046653354	0.249410879	-4.196502401	2.71E-05	0.000372464	NOT_CHANGE
CARS1	3107.380757	0.099928873	0.062354133	1.602602244	0.109022498	0.214864111	NOT_CHANGE
CARS2	2945.025745	0.211338942	0.076215673	2.7729066	0.005555806	0.022443327	NOT_CHANGE
CARTPT	57.74623706	-0.70855415	0.49819751	-1.42223543	0.154957917	0.278285188	NOT_CHANGE
CASC2	217.4698042	-0.038748337	0.131292483	-0.2951299	0.767894649	0.855892208	NOT_CHANGE
CASC3	7306.880857	0.301108843	0.110356898	2.728500414	0.006362301	0.024854582	NOT_CHANGE
CASD1	1114.749306	-0.298872101	0.097283678	-3.072171085	0.002125079	0.010813855	NOT_CHANGE
CASK	6745.741333	-0.187775915	0.100690563	-1.864880979	0.062198089	0.140659586	NOT_CHANGE
CASKIN1	61.02671965	-0.877338112	0.283141418	-3.098586279	0.001944463	0.010068155	NOT_CHANGE
CASKIN2	3388.64955	0.16985506	0.086858774	1.955531391	0.050520382	0.120229046	NOT_CHANGE
CASP1	2387.107582	0.009655311	0.188552615	0.051207517	0.959160162	0.978786017	NOT_CHANGE
CASP10	2831.149227	-0.151077111	0.127916622	-1.181059259	0.237579183	0.378749765	NOT_CHANGE
CASP14	7.261265803	-0.293503899	0.411090286	-0.713964569	0.475249088	0.620120846	NOT_CHANGE
CASP2	3686.615542	-0.041875398	0.087191183	-0.480271017	0.631034695	0.753053469	NOT_CHANGE
CASP3	2952.481343	-0.065156649	0.091697801	-0.710558466	0.477357888	0.621665703	NOT_CHANGE
CASP5	135.9219674	-0.099288985	0.289976279	-0.34240382	0.732047014	0.829617488	NOT_CHANGE
CASP6	1609.585895	0.289683868	0.112715574	2.570042965	0.01016859	0.035416419	NOT_CHANGE
CASP7	3183.350076	0.000690647	0.108998611	0.006336293	0.994944404	0.997061969	NOT_CHANGE
CASP8	3132.655549	-0.132751305	0.088049287	-1.50769312	0.131633087	0.247038091	NOT_CHANGE
CASP8AP2	1633.862031	-0.343583354	0.096114479	-3.57473043	0.000350589	0.002700952	NOT_CHANGE
CASP9	969.0587027	0.120744776	0.08472308	1.425169812	0.15410812	0.277204146	NOT_CHANGE
CASQ1	43.17973713	-0.664379703	0.306783188	-2.165632698	0.030339266	0.081781664	NOT_CHANGE
CASQ2	285.7574474	-0.769315829	0.332297569	-2.31514131	0.0206052	0.060980065	NOT_CHANGE
CASR	10.39304083	-0.513925263	0.343647662	-1.495500538	0.13478386	0.251193808	NOT_CHANGE
CASS4	175.4738664	0.401447009	0.163789687	2.450990751	0.014246361	0.046081324	NOT_CHANGE
CAST	13860.19922	-0.323520795	0.092684215	-3.490570576	0.00048199	0.003436266	NOT_CHANGE
CASZ1	3128.914353	-0.216739535	0.125051592	-1.733200936	0.083059961	0.174938418	NOT_CHANGE
CAT	6136.786618	0.022421711	0.104071195	0.215445889	0.829419695	0.898241753	NOT_CHANGE
CATIP	20.25116385	-0.226779458	0.203217631	-1.115943813	0.264446186	0.408207405	NOT_CHANGE
CATSPER1	45.75511756	1.006373923	0.222177038	4.529603654	5.91E-06	0.000116364	NOT_CHANGE
CATSPER2	288.1267137	-0.752726518	0.153815068	-4.893711197	9.90E-07	2.97E-05	NOT_CHANGE
CATSPER3	28.15580598	-0.250670524	0.139452609	-1.797531978	0.072251206	0.157814237	NOT_CHANGE
CATSPERB	382.0699206	-1.096352977	0.249662691	-4.391336856	1.13E-05	0.000192477	NOT_CHANGE
CATSPERD	12.51507839	0.078660394	0.339561839	0.231652632	0.816807825	0.88996641	NOT_CHANGE
CATSPERE	34.36403227	-0.583424094	0.164321681	-3.550499793	0.0003845	0.002905136	NOT_CHANGE
CATSPERG	164.8010394	-0.364150156	0.139238168	-2.615304129	0.008914804	0.032129017	NOT_CHANGE
CAV1	5919.649129	-0.324939139	0.201063572	-1.616101495	0.106072371	0.210396802	NOT_CHANGE
CAV2	4110.781912	0.282778747	0.202025079	1.399721006	0.161596881	0.286616936	NOT_CHANGE
CAV3	3.827574415	-0.720166882	0.320004152	-2.250492304	0.024417711	0.069100785	NOT_CHANGE
CAVIN1	13633.74616	0.012581415	0.181493962	0.069321397	0.944733795	0.970186883	NOT_CHANGE
CAVIN2	1641.176554	-0.712247743	0.231612739	-3.075166531	0.00210385	0.010738562	NOT_CHANGE
CAVIN3	3083.13455	0.193395358	0.15498527	1.247830576	0.212093109	0.348997695	NOT_CHANGE
CAVIN4	30.17910915	-0.313098839	0.156980017	-1.994513986	0.046095913	0.112344891	NOT_CHANGE
CBARP	228.2750294	0.008283818	0.175673395	0.047154655	0.962389967	0.980269834	NOT_CHANGE
CBFA2T2	3391.610726	0.041416628	0.10640422	0.389238583	0.697099664	0.804198928	NOT_CHANGE
CBFA2T3	547.8202339	-0.240411587	0.226175827	-1.06294112	0.287808654	0.434795578	NOT_CHANGE
CBFB	3751.640603	-0.025254451	0.087467058	-0.288730998	0.772787239	0.859450934	NOT_CHANGE
CBL	3214.899455	-0.138130786	0.092446312	-1.494173036	0.135130398	0.251693141	NOT_CHANGE
CBLB	2752.012266	-0.419850243	0.082655895	-5.079495452	3.78E-07	1.46E-05	NOT_CHANGE
CBLC	3702.369236	0.174603974	0.126355601	1.381845941	0.16701901	0.293695884	NOT_CHANGE
CBLIF	351.7094885	1.760675335	0.443635132	3.968746407	7.23E-05	0.000802134	UP
CBLL1	2258.94281	0.058463917	0.06573256	0.889420967	0.37377688	0.52416475	NOT_CHANGE
CBLL2	1.300593617	-1.101786073	0.574805411	-1.916798366	0.055263553	0.128835622	NOT_CHANGE
CBLN1	53.35817999	0.718402217	0.360063135	1.995211805	0.046019784	0.112203887	NOT_CHANGE
CBLN2	12.5668713	-0.455071058	0.319074828	-1.426220493	0.153804706	0.276793301	NOT_CHANGE
CBLN3	179.3770287	-0.087872935	0.132326302	-0.6640625	0.50665031	0.646549256	NOT_CHANGE
CBLN4	16.25860152	0.350241694	0.32888552	1.064934979	0.286905355	0.434202156	NOT_CHANGE
CBR1	2587.104224	0.207474961	0.132257231	1.568723009	0.116712495	0.226155314	NOT_CHANGE
CBR3	203.9233695	0.096376361	0.149364123	0.645244384	0.518768828	0.657157143	NOT_CHANGE
CBR4	1197.05672	-0.020669304	0.094105859	-0.219638864	0.826152421	0.896181638	NOT_CHANGE
CBS	29.85079908	0.789018277	0.275326301	2.865757012	0.004160134	0.018231478	NOT_CHANGE
CBX1	2848.892949	0.09964331	0.087130835	1.143605596	0.25278724	0.395781998	NOT_CHANGE
CBX2	976.7556422	0.727021503	0.224041914	3.245024518	0.001174405	0.006829296	NOT_CHANGE
CBX3	10280.80068	-0.044597216	0.089183644	-0.500060477	0.617032495	0.74132821	NOT_CHANGE
CBX4	3746.240666	0.453166971	0.110257945	4.110061829	3.96E-05	0.000504173	NOT_CHANGE
CBX5	8805.228619	-0.02719618	0.113400617	-0.239823911	0.81046677	0.885286744	NOT_CHANGE
CBX6	4508.253209	0.113497359	0.181511999	0.62528846	0.531781752	0.668863456	NOT_CHANGE
CBX7	1878.037687	-0.304967451	0.159365182	-1.913639152	0.055666279	0.129341285	NOT_CHANGE
CBX8	561.8106746	0.487026741	0.125239567	3.888760988	0.000100757	0.001032005	NOT_CHANGE
CBY1	872.8799682	0.068022803	0.074321685	0.915248391	0.360061246	0.509747124	NOT_CHANGE
CBY2	20.39990834	0.507227974	0.394954411	1.284269677	0.199047613	0.333286605	NOT_CHANGE
CC2D1A	3837.028222	0.226105476	0.095444046	2.368984598	0.017836996	0.054850648	NOT_CHANGE
CC2D1B	2247.827374	0.06709993	0.05569102	1.204860865	0.228257019	0.368103819	NOT_CHANGE
CC2D2A	748.6097954	-0.328702798	0.152529807	-2.155006977	0.031161288	0.083505367	NOT_CHANGE
CCAR1	5812.671001	-0.227065755	0.080225247	-2.830352855	0.004649669	0.019791693	NOT_CHANGE
CCAR2	4725.01824	0.245524423	0.075804091	3.238933676	0.001199775	0.006941523	NOT_CHANGE
CCBE1	84.28626574	-0.065780138	0.209150056	-0.314511692	0.753132437	0.845573108	NOT_CHANGE
CCDC102A	571.812662	0.142439061	0.113176315	1.258558926	0.208189691	0.344522303	NOT_CHANGE
CCDC102B	277.6029509	0.120044241	0.146726871	0.818147626	0.413272897	0.562114342	NOT_CHANGE
CCDC103	0.799812191	1.005449922	0.355635371	2.827193256	0.004695798	0.019945617	NOT_CHANGE
CCDC106	742.0080593	0.487307851	0.172496736	2.825026503	0.004727671	0.02002256	NOT_CHANGE
CCDC107	589.5671275	0.022993533	0.124223505	0.185098086	0.853152103	0.914075225	NOT_CHANGE
CCDC110	62.5593946	-0.229110674	0.212919295	-1.076044679	0.281907275	0.428561159	NOT_CHANGE
CCDC112	778.5523029	-0.328203792	0.114677856	-2.861963106	0.004210259	0.0184058	NOT_CHANGE
CCDC115	1825.387556	0.370462542	0.091110576	4.066076154	4.78E-05	0.000586522	NOT_CHANGE
CCDC116	23.90902276	-0.483854116	0.188096191	-2.572375942	0.010100315	0.03521253	NOT_CHANGE
CCDC117	434.4958109	0.077384218	0.100646805	0.768869102	0.441971022	0.588841052	NOT_CHANGE
CCDC12	1689.515265	0.10385864	0.077176538	1.345728159	0.178390202	0.308231138	NOT_CHANGE
CCDC120	2072.879831	0.03984927	0.103389098	0.385430095	0.699918789	0.80626173	NOT_CHANGE
CCDC121	194.3026633	-0.10372152	0.086918004	-1.193326075	0.232741694	0.373268061	NOT_CHANGE
CCDC122	305.1648933	-0.25560696	0.162321577	-1.574694904	0.115326885	0.224224933	NOT_CHANGE
CCDC124	3203.481832	0.685334085	0.09274304	7.389601226	1.47E-13	1.81E-10	NOT_CHANGE
CCDC125	969.2903494	-0.105561636	0.089816804	-1.175299403	0.239874953	0.381043672	NOT_CHANGE
CCDC126	637.572831	-0.148043523	0.0891301	-1.660982342	0.096716993	0.196523832	NOT_CHANGE
CCDC127	1004.224498	0.109308558	0.071112126	1.537129666	0.12426156	0.236231244	NOT_CHANGE
CCDC13.AS1	9.394023604	-0.845819934	0.177559831	-4.763577045	1.90E-06	4.87E-05	NOT_CHANGE
CCDC134	337.4486481	0.284730264	0.097200677	2.929303305	0.003397227	0.015530044	NOT_CHANGE
CCDC136	491.5390293	-1.295279944	0.280738155	-4.613836488	3.95E-06	8.39E-05	NOT_CHANGE
CCDC137	1617.829349	0.268293378	0.078558895	3.415187782	0.000637381	0.00424452	NOT_CHANGE
CCDC138	459.534735	-0.19659038	0.115917101	-1.695956666	0.089894087	0.186052287	NOT_CHANGE
CCDC14	2365.647506	-0.545229174	0.106112367	-5.138224578	2.77E-07	1.13E-05	NOT_CHANGE
CCDC140	0.812709288	-0.44594224	0.609658321	-0.731462566	0.464496662	0.610268942	NOT_CHANGE
CCDC141	73.54257176	-0.52934064	0.236116214	-2.241864851	0.024970108	0.070316001	NOT_CHANGE
CCDC142	601.2068834	0.016534641	0.091431925	0.180841002	0.856492379	0.915815288	NOT_CHANGE
CCDC144A	47.95050865	-0.284333848	0.287788887	-0.987994536	0.323155324	0.472066872	NOT_CHANGE
CCDC146	430.0056919	-0.45057576	0.155107447	-2.904926666	0.003673392	0.016545984	NOT_CHANGE
CCDC148	53.17207142	-0.320243337	0.191925959	-1.668577501	0.095201141	0.194219005	NOT_CHANGE
CCDC149	859.7129351	-0.211727271	0.125125075	-1.692125026	0.090622138	0.187220261	NOT_CHANGE
CCDC15	197.5282977	-0.116063466	0.125688571	-0.923421	0.355787852	0.505395539	NOT_CHANGE
CCDC150	176.8529516	-0.506189885	0.162197247	-3.120829073	0.001803427	0.009537846	NOT_CHANGE
CCDC158	31.19886351	-0.564390576	0.191412126	-2.948562287	0.003192558	0.014827288	NOT_CHANGE
CCDC159	579.2849809	0.178642456	0.107433572	1.66281781	0.09634891	0.196045003	NOT_CHANGE
CCDC168	15.52842584	-0.597254124	0.238697535	-2.502137799	0.012344587	0.041318103	NOT_CHANGE
CCDC17	90.67205678	-0.796414817	0.128073168	-6.218436143	5.02E-10	8.04E-08	NOT_CHANGE
CCDC170	342.0392053	-0.187149633	0.199565188	-0.937786967	0.3483539	0.497839456	NOT_CHANGE
CCDC171	216.6244375	-0.269484484	0.120650365	-2.233598581	0.025509497	0.071395375	NOT_CHANGE
CCDC172	0.892408846	-2.35807705	0.9661785	-2.440622567	0.01466197	0.047142694	DOWN
CCDC174	1067.783718	-0.06396435	0.050537666	-1.265676777	0.205628826	0.341378396	NOT_CHANGE
CCDC175	10.74387812	-0.768053375	0.406249417	-1.890595637	0.058678343	0.134379568	NOT_CHANGE
CCDC178	20.05606992	-0.507617193	0.269089445	-1.88642551	0.059237638	0.135379778	NOT_CHANGE
CCDC18	437.7294549	-0.388496257	0.110562289	-3.513822488	0.000441708	0.003223018	NOT_CHANGE
CCDC181	64.3134047	-0.352379119	0.181418135	-1.942358844	0.052093674	0.123076686	NOT_CHANGE
CCDC182	0.592852585	-0.682113631	0.590463078	-1.155218094	0.248001127	0.390196564	NOT_CHANGE
CCDC184	66.54418104	0.27790058	0.170836146	1.626708315	0.103799062	0.207300297	NOT_CHANGE
CCDC185	2.892840999	-0.230385227	0.33851276	-0.680580629	0.496136888	0.637401126	NOT_CHANGE
CCDC186	3202.199184	-0.353724593	0.105079031	-3.366271945	0.000761916	0.004842202	NOT_CHANGE
CCDC190	100.2866798	-0.503496835	0.381262568	-1.320603901	0.186633472	0.318050375	NOT_CHANGE
CCDC191	476.1699189	-0.525788444	0.109621606	-4.796394286	1.62E-06	4.30E-05	NOT_CHANGE
CCDC197	1.377815609	-1.544016645	0.528161108	-2.923381942	0.003462515	0.015769958	DOWN
CCDC198	189.1225533	-0.516731483	0.381682007	-1.353827202	0.175791513	0.304837724	NOT_CHANGE
CCDC22	1264.066041	0.345572506	0.070883866	4.875192735	1.09E-06	3.15E-05	NOT_CHANGE
CCDC24	739.3116043	-0.241142271	0.146785718	-1.642818352	0.100420522	0.202268764	NOT_CHANGE
CCDC25	2773.552947	-0.21850262	0.096736261	-2.258745765	0.023899204	0.067945721	NOT_CHANGE
CCDC27	8.321123095	-1.234262699	0.346835267	-3.558642434	0.000372777	0.002829673	NOT_CHANGE
CCDC28A	1019.791838	-0.079845507	0.080997225	-0.985780775	0.324240702	0.473092362	NOT_CHANGE
CCDC28B	347.5188007	0.24668617	0.118662116	2.078895757	0.037626933	0.096240544	NOT_CHANGE
CCDC3	2016.018675	-0.069588523	0.150648544	-0.461926291	0.644134179	0.763225822	NOT_CHANGE
CCDC30	153.8157992	-0.545849496	0.11975935	-4.557886247	5.17E-06	0.000105117	NOT_CHANGE
CCDC32	890.5139657	0.022248968	0.065505442	0.33965069	0.7341196	0.831036676	NOT_CHANGE
CCDC33	13.08377724	-0.447160557	0.30769956	-1.453237561	0.146157807	0.267074572	NOT_CHANGE
CCDC34	1640.218825	0.068051552	0.149069775	0.456508052	0.648024682	0.766360872	NOT_CHANGE
CCDC38	10.21624764	-0.819219648	0.244069837	-3.356496879	0.000789366	0.004988931	NOT_CHANGE
CCDC40	293.547323	-0.279118587	0.1358119	-2.055185063	0.039861133	0.100446542	NOT_CHANGE
CCDC42	3.919155927	-0.057526306	0.281970223	-0.204015536	0.838341358	0.90432141	NOT_CHANGE
CCDC43	1496.166499	-0.090465682	0.078327554	-1.154966255	0.248104246	0.390289716	NOT_CHANGE
CCDC47	7474.403306	-0.050629083	0.078958934	-0.641207784	0.521387693	0.65941662	NOT_CHANGE
CCDC50	4730.607479	-0.397966459	0.09432246	-4.219212042	2.45E-05	0.000343973	NOT_CHANGE
CCDC51	880.6064785	0.224662245	0.09056611	2.480643634	0.013114541	0.043270156	NOT_CHANGE
CCDC54	1.687866675	-0.741012982	0.400869939	-1.848512224	0.064528278	0.144682521	NOT_CHANGE
CCDC57	1709.888928	-0.020284169	0.093029237	-0.218040803	0.82739732	0.896961293	NOT_CHANGE
CCDC59	1449.77678	0.160927588	0.085956697	1.872193727	0.061179807	0.138807756	NOT_CHANGE
CCDC6	7751.409007	-0.244290041	0.084761179	-2.882098209	0.003950366	0.017484492	NOT_CHANGE
CCDC60	24.31165902	-0.251182512	0.340323092	-0.738070726	0.460471472	0.606573504	NOT_CHANGE
CCDC61	733.1704588	0.351668199	0.083173477	4.228129096	2.36E-05	0.000335027	NOT_CHANGE
CCDC62	30.77417707	-0.723648105	0.19477097	-3.715379691	0.000202899	0.00176629	NOT_CHANGE
CCDC63	4.001427739	-0.197778331	0.413664505	-0.478112889	0.632569859	0.753931721	NOT_CHANGE
CCDC65	117.1794735	-0.498522965	0.111814472	-4.458483385	8.25E-06	0.000151018	NOT_CHANGE
CCDC66	774.8181303	-0.531458165	0.096681022	-5.497026759	3.86E-08	2.49E-06	NOT_CHANGE
CCDC68	1633.868221	-0.499845901	0.167848862	-2.977952269	0.002901812	0.013774498	NOT_CHANGE
CCDC70	2.503196524	-1.225172398	0.359333407	-3.409569978	0.000650654	0.004307823	NOT_CHANGE
CCDC71	1059.673058	0.369761851	0.071400778	5.178681012	2.23E-07	9.61E-06	NOT_CHANGE
CCDC73	47.10396364	-0.71462331	0.180166711	-3.966455878	7.29E-05	0.00080708	NOT_CHANGE
CCDC74A	313.955582	0.411106757	0.165448831	2.484796983	0.012962534	0.042893179	NOT_CHANGE
[truncated: 14,030 more rows]
