# Supplementary material for: Breaking epigenetic shackles: targeting ARID1A methylation and the PI3K/AKT/mTOR-PD-L1 axis to overcome immune escape in gastric cancer
Source: PeerJ. 2025 Nov 6;13:e20251. doi: 10.7717/peerj.20251 (PMC12596888; doi:10.7717/peerj.20251)
Supplement: Supplemental Information 5 [file peerj-13-20251-s005.xlsx]

## Sheet: Sheet1
		[Drug] (μM)	Rep 1	Rep 2	Rep 3	Rep 4
		0	98.5449	101.778	113.824	85.8529
		0.3125	86.9846	93.8561	95.4729	88.0356
		0.625	88.844	101.293	88.7631	85.1253
		1.25	102.425	92.6435	95.3921	88.6823
		2.5	91.9968	88.6823	92.4818	77.2837
		5	81.8917	81.4066	87.6314	79.9515
		10	67.2595	63.46	70.4931	58.8521
		20	37.8335	33.0639	34.519	31.5279
		40	6.70978	5.33549	5.82053	4.52708
		Parameter	Value	95% CI
		IC50	18.57	14.78 - 30.89
		Hill Slope	-1.772	-1.096
		R²	0.9784	-
